# Supplementary material for: Correlation of membrane protein conformational and functional dynamics
Source: Nat Commun. 2021 Jul 16;12:4363. doi: 10.1038/s41467-021-24660-1 (PMC8285522; doi:10.1038/s41467-021-24660-1)
Supplement: Supplementary file 10 — Source Data [file 41467_2021_24660_MOESM10_ESM.xlsx]

## Sheet: Figure 2
	Figure 2a				Figure 2b			Figure 2c				Figure 2d				Figure 2e				Figure 2f				Figure 2g				Figure 2h
time (s)	current (pA)			time (s)	current (pA)			open dwell times (ms)	closed dwell times (ms)			open dwell times (ms)	closed dwell times (ms)			time (s)	time (s)			time (s)	time (s)			open dwell times (ms)	closed dwell times (ms)			open dwell times (ms)	closed dwell times (ms)
-5e-05	41.3818			-4e-05	1.87683			1.1408	0.08			0.25	0.07			2e-07	0.67			-4.25e-06	0.549164			1.5	0.229167			0.17234	0.0765957
-4e-05	41.7786			-3e-05	2.88391			2.9372	0.4105			0.32	2.664			2.07e-05	0.561			1.49e-05	0.458855			9.27083	0.166667			0.134043	11.1447
-3e-05	41.8091			-2e-05	3.23486			14.3496	0.6797			0.1405	0.8			4.17e-05	0.695			3.405e-05	0.607665			3.9375	0.0625			0.287234	0.210638
-2e-05	41.7023			-1e-05	2.92969			13.8205	0.4455			3.6876	0.0599			6.26e-05	0.475			5.319e-05	0.484982			42.3333	0.291667			0.210638	0.344681
-1e-05	41.626			0	2.5177			42.25	1.1205			0.7302	1.828			8.31e-05	0.492			7.234e-05	0.539508			0.5625	0.166667			0.72766	0.0574468
0	41.5192			1e-05	1.86157			20.461	2.23			2.2342	0.2795			0.0001041	0.653			9.149e-05	0.585514			0.395833	0.0833333			0.268085	0.134043
1e-05	41.6717			2e-05	0.88501			1.6482	0.2003			2.3905	24.9199			0.0001251	0.693			0.00011064	0.464535			0.854167	0.1875			3.33191	0.574468
2e-05	42.1905			3e-05	-0.762939			51.957	0.6603			2.9105	12.41			0.0001456	0.496			0.00012979	0.496342			0.625	0.0625			0.651064	1.51277
3e-05	42.6636			4e-05	-1.84631			30.1309	0.0785			3.3592	0.629			0.0001666	0.388			0.00014893	0.467375			0.270833	0.0833333			0.210638	5.05532
4e-05	42.7246			5e-05	-2.24304			24.4842	2.09			2.469	10.7813			0.0001876	0.402			0.00016808	0.555411			0.0625	0.0833333			0.134043	0.708511
5e-05	42.3737			6e-05	-2.42615			2.172	0.1798			0.6092	0.078			0.0002085	0.465			0.00018723	0.315724			1.875	0.3125			0.191489	23.534
6e-05	41.9922			7e-05	-2.48718			2.4495	0.078			0.6679	36.3476			0.0002291	0.376			0.00020638	0.327084			5.85417	0.1875			0.0765957	0.17234
7e-05	41.5497			8e-05	-2.09045			23.1991	0.25			8.0158	1.4705			0.00025	0.516			0.00022553	0.244159			15.9375	0.166667			0.229787	9.05745
8e-05	41.1377			9e-05	-1.5564			29.7423	0.1404			7.7577	41.5783			0.000271	0.547			0.00024467	0.374226			0.229167	0.8125			0.210638	30.2745
9e-05	40.863			0.0001	-0.595093			3.6287	0.1561			1.6601	0.1201			0.0002915	0.585			0.00026382	0.449199			0.25	0.354167			0.134043	0.823404
0.0001	40.5121			0.00011	0.717163			31.7304	0.71			1.7735	6.7383			0.0003125	0.422			0.00028299	0.508269			0.333333	1.77083			0.0574468	25.5255
0.00011	39.9322			0.00012	1.4801			16.9843	0.08			4.8399	0.2189			0.0003335	0.377			0.00030213	0.465671			0.0833333	0.6875			0.191489	6.64468
0.00012	39.2761			0.00013	1.72424			7.414	0.2696			2.1872	14.56			0.000354	0.327			0.00032128	0.53326			0.0833333	1.08333			0.0765957	1.11064
0.00013	38.7726			0.00014	1.5564			79.1406	0.05			0.2893	0.09			0.000375	0.173			0.00034043	0.420233			0.125	0.625			0.421277	0.53617
0.00014	38.7878			0.00015	1.15967			54.3595	1.6287			1.039	0.2031			0.0003959	0.3			0.00035958	0.474758			0.333333	1.125			0.210638	2.22128
0.00015	39.093			0.00016	0.961304			2.0978	0.0781			0.6408	6.5			0.0004165	0.383			0.00037873	0.436136			0.125	0.354167			0.17234	1.05319
0.00016	39.4745			0.00017	0.961304			8.8203	0.0939			5.6093	0.0501			0.0004374	0.428			0.00039787	0.545756			0.270833	0.5			0.938298	2.58511
0.00017	39.6881			0.00018	0.595093			27.289	0.289			2.4105	0.047			0.0004584	0.473			0.00041702	0.332196			0.166667	3.58333			0.325532	0.0574468
0.00018	39.4592			0.00019	0.305176			21.1795	0.2619			0.8009	0.34			0.0004794	0.445			0.00043617	0.441248			0.3125	0.104167			0.153191	0.0765957
0.00019	38.8184			0.0002	0.198364			35.7305	0.0593			7.1564	0.0781			0.0004999	0.508			0.00045532	0.194745			0.166667	0.895833			1.28298	1.18723
0.0002	38.3148			0.00021	0.656128			18.59	0.9513			1.5703	0.1797			0.0005209	0.622			0.00047447	0.295845			0.354167	1.97917			0.114894	1.89574
0.00021	38.2233			0.00022	1.31226			27.209	1.951			0.3593	0.16			0.0005419	0.791			0.00049361	0.179978			0.3125	3.29167			0.402128	0.306383
0.00022	38.4216			0.00023	2.02942			0.547	0.047			3.4374	0.0975			0.0005624	0.732			0.00051276	0.124316			0.145833	1.375			0.765957	6.77872
0.00023	38.8641			0.00024	2.2583			23.0119	0.461			2.75	0.4727			0.0005833	0.696			0.00053191	0.213488			0.458333	0.604167			3.48511	0.402128
0.00024	39.2609			0.00025	1.63269			10.3105	0.5			0.0977	2.49			0.0006043	0.495			0.00055106	0.169754			0.125	0.104167			9.17234	0.210638
0.00025	39.5508			0.00026	0.717163			1.7815	0.8699			0.5095	1.1499			0.0006248	0.496			0.00057021	0.21008			0.270833	2.72917			0.72766	0.210638
0.00026	39.7491			0.00027	0.869751			1.0625	0.2287			0.3399	0.1407			0.0006458	0.611			0.00058937	0.16805			0.145833	4.02083			0.134043	0.0957447
0.00027	40.0238			0.00028	1.78528			16.832	0.67			2.301	0.0467			0.0006668	0.589			0.00060852	0.191905			0.166667	6.125			0.459574	0.17234
0.00028	40.39			0.00029	2.33459			3.5622	0.047			1.6874	1.75			0.0006873	0.457			0.00062766	0.310613			0.270833	2.77083			0.0957447	0.114894
0.00029	40.6189			0.0003	2.42615			30.4493	0.0622			1.3399	0.0507			0.0007083	0.379			0.00064681	0.450335			0.25	0.9375			3.58085	0.134043
0.0003	40.6036			0.00031	2.56348			25.871	0.0702			0.2579	9.8701			0.0007293	0.369			0.00066596	0.397513			0.625	0.25			0.995745	0.0574468
0.00031	40.1001			0.00032	2.80762			9.1798	0.6914			0.6564	13.3			0.0007502	0.291			0.00068511	0.219168			0.208333	2			0.0574468	0.0957447
0.00032	39.032			0.00033	2.94495			1.9609	0.1095			2.914	2.6094			0.0007707	0.503			0.00070426	0.363435			0.25	0.166667			1.53191	0.114894
0.00033	38.1012			0.00034	2.71606			12.3281	0.0507			0.2305	0.0587			0.0007917	0.564			0.0007234	0.223712			0.208333	0.104167			0.478723	0.0957447
0.00034	37.9944			0.00035	2.13623			54.4025	0.629			2.0897	11.547			0.0008127	0.509			0.00074255	0.402625			0.1875	0.208333			0.823404	0.210638
0.00035	38.6505			0.00036	1.67847			2.6171	0.1175			0.1095	0.0624			0.0008332	0.576			0.0007617	0.281078			0.229167	0.104167			0.53617	0.229787
0.00036	39.8102			0.00037	1.17493			0.832	0.4762			2.6834	0.0603			0.0008542	0.421			0.00078085	0.17657			0.0833333	2.5			3.06383	0.134043
0.00037	41.1377			0.00038	0.396728			4.4415	0.7735			0.953	0.0935			0.0008752	0.396			0.0008	0.246431			0.166667	0.416667			0.268085	0.17234
0.00038	42.0685			0.00039	-0.396728			1.2658	0.0937			0.0625	0.0497			0.0008957	0.501			0.00081914	0.383314			0.229167	6.79167			0.325532	0.191489
0.00039	42.5262			0.0004	-0.579834			0.2965	2.4687			2.094	0.12			0.0009167	0.596			0.00083829	0.2328			0.166667	0.416667			0.0765957	0.191489
0.0004	42.572			0.00041	-0.183105			2.3285	2.219			0.1133	0.0783			0.0009376	0.573			0.00085744	0.228256			0.125	1.29167			2.33617	1.7234
0.00041	42.2821			0.00042	0.518799			0.836	0.969			4.3515	0.0625			0.0009581	0.539			0.0008766	0.213488			0.104167	0.916667			0.229787	1.81915
0.00042	41.9159			0.00043	0.869751			27.7308	0.0608			2.2812	0.7696			0.0009791	0.443			0.00089575	0.2328			0.291667	0.104167			0.134043	0.880851
0.00043	41.626			0.00044	1.02234			34.631	2.375			12.453	0.2619			0.0010001	0.528			0.0009149	0.0925089			0.395833	0.104167			0.0957447	4.88298
0.00044	41.5039			0.00045	0.564575			6.4219	0.1485			0.1915	0.172			0.0010206	0.642			0.00093405	0.306637			0.25	1.10417			0.53617	0.0574468
0.00045	41.4429			0.00046	-0.305176			3.3905	0.9297			0.1795	0.5705			0.0010416	0.6			0.0009532	0.265174			0.0833333	2.83333			0.957447	0.114894
0.00046	41.3818			0.00047	-0.946045			27.5703	0.082			7.0469	0.172			0.0010626	0.625			0.00097234	0.254383			0.125	2.41667			0.0765957	10.9723
0.00047	41.1682			0.00048	-1.58691			50.0508	0.07			7.6719	10.914			0.0010835	0.595			0.00099149	0.239615			1.22917	3.39583			0.229787	0.0574468
0.00048	40.7257			0.00049	-2.34985			0.5195	2.461			0.66	0.0976			0.001104	0.613			0.00101064	0.26631			3.33333	0.479167			2.92979	0.344681
0.00049	40.2832			0.0005	-3.60107			21.829	0.4905			2.9219	0.0897			0.001125	0.569			0.00102979	0.285054			9.64583	0.125			0.248936	0.382979
0.0005	39.8407			0.00051	-3.98254			26.672	0.09			0.0625	0.0467			0.001146	0.459			0.00104894	0.144195			24.8333	0.0625			3.46596	1.8
0.00051	39.5966			0.00052	-3.69263			2.9415	0.0705			1.1171	10.203			0.0011665	0.402			0.00106808	0.308909			4.3125	0.166667			0.287234	0.402128
0.00052	39.6728			0.00053	-2.7771			5.1895	0.09			0.2579	3.1895			0.0011875	0.556			0.00108723	0.166346			2.70833	0.208333			0.268085	0.382979
0.00053	39.8407			0.00054	-1.25122			6.7815	0.051			4.4533	8.7107			0.0012085	0.842			0.00110638	0.141923			0.541667	0.229167			0.631915	1.28298
0.00054	40.2069			0.00055	0.228882			26.25	0.0701			0.0937	0.9515			0.001229	1.186			0.00112553	0.164074			1.25	0.1875			0.134043	3.81064
0.00055	40.5273			0.00056	1.20544			12.6834	0.0998			0.59	7.209			0.00125	1.231			0.00114468	0.0504785			9.14583	0.0833333			0.670213	0.478723
0.00056	40.6342			0.00057	1.31226			1.9687	0.1092			0.4406	11.9141			0.0012709	1.051			0.00116382	0.136243			6.29167	0.0833333			0.210638	0.191489
0.00057	40.5731			0.00058	1.00708			0.6872	0.672			0.5	0.0701			0.0012914	0.875			0.00118299	0.12602			8.5625	0.125			0.0957447	0.746809
0.00058	40.3442			0.00059	0.0457764			10.0608	0.281			0.7267	0.0899			0.0013124	0.737			0.00120213	0.170322			0.4375	0.125			0.631915	2.14468
0.00059	40.1459			0.0006	-0.595093			0.0702	2.29			0.168	6.2187			0.0013334	0.485			0.00122128	0.281078			2.72917	0.166667			0.306383	0.957447
0.0006	39.9017			0.00061	-1.11389			8.3046	0.1			3.328	1.4405			0.0013544	0.379			0.00124043	0.194745			2.75	0.270833			4.30851	0.0765957
0.00061	39.6423			0.00062	-1.58691			45.668	1.4413			0.152	4.6914			0.0013749	0.526			0.00125958	0.406033			1.79167	0.0833333			1.28298	0.0765957
0.00062	39.4592			0.00063	-1.90735			0.0975	0.1287			1.4725	1.71			0.0013959	0.601			0.00127873	0.306637			0.208333	0.125			0.344681	0.248936
0.00063	39.6271			0.00064	-1.11389			0.3435	0.4297			1.7655	0.0803			0.0014169	0.825			0.00129787	0.327084			1.5625	0.125			0.440426	0.153191
0.00064	40.1916			0.00065	-0.198364			12.5662	0.619			2.0159	0.0585			0.0014374	0.893			0.00131702	0.318564			1.89583	0.0833333			0.134043	0.306383
0.00065	40.741			0.00066	0.366211			16.6993	0.08			0.082	0.9883			0.0014583	0.752			0.00133617	0.271422			0.708333	0.25			0.0574468	1.43617
0.00066	41.1224			0.00067	0.12207			4.172	1.54			0.219	0.1702			0.0014793	0.531			0.00135532	0.28335			4.3125	0.0833333			0.0574468	0.0765957
0.00067	41.1987			0.00068	-0.396728			2.7811	0.3601			4.9687	0.08			0.0014998	0.489			0.00137447	0.195881			9.45833	0.125			0.0957447	0.880851
0.00068	41.0004			0.00069	-0.183105			0.082	0.461			1.2383	0.2033			0.0015208	0.313			0.00139361	0.0970528			0.104167	0.0833333			0.440426	0.517021
0.00069	40.8478			0.0007	0.671387			1.789	3.789			1.918	0.08			0.0015418	0.548			0.00141276	0.134539			0.708333	0.0625			0.153191	0.0957447
0.0007	41.0919			0.00071	1.52588			21.25	0.6797			0.047	0.0588			0.0015623	0.587			0.00143191	0.161234			0.645833	0.104167			1.05319	0.287234
0.00071	41.3666			0.00072	1.9989			13.9903	1.0197			9.9453	0.3008			0.0015833	0.49			0.00145106	0.141923			4.27083	0.0833333			0.0765957	0.229787
0.00072	41.4886			0.00073	2.05994			13.25	0.3399			2.098	0.0859			0.0016043	0.479			0.00147021	0.16521			13.7292	0.208333			0.191489	0.0765957
0.00073	41.4276			0.00074	1.54114			8.5	0.25			0.5895	2.619			0.0016252	0.446			0.00148937	0.278238			4.5625	0.0833333			0.210638	0.248936
0.00074	41.1377			0.00075	0.610352			0.5272	0.051			2.4296	0.0465			0.0016457	0.545			0.00150852	0.198153			0.520833	0.104167			0.153191	0.17234
0.00075	40.9698			0.00076	-0.228882			30.379	0.2228			2.594	9.9378			0.0016667	0.624			0.00152766	0.257791			0.25	0.0625			0.153191	0.268085
0.00076	41.2292			0.00077	-0.152588			37.6385	0.7099			1.2185	0.08			0.0016877	0.606			0.00154681	0.327652			0.791667	0.1875			0.191489	0.210638
0.00077	41.5192			0.00078	0.183105			3.289	3.879			0.5507	0.0937			0.0017082	0.407			0.00156596	0.197017			3.1875	0.125			0.114894	8.11915
0.00078	41.5344			0.00079	0.0457764			21.129	0.25			0.0628	0.9808			0.0017292	0.378			0.00158511	0.133971			0.479167	0.0833333			0.114894	0.114894
0.00079	41.4581			0.0008	-0.457764			13.291	0.0936			1.711	0.0507			0.0017502	0.366			0.00160426	0.229392			0.416667	0.166667			0.0765957	1.91489
0.0008	41.3055			0.00081	-1.00708			3.672	0.7305			1.9219	0.078			0.0017707	0.325			0.0016234	0.275398			0.104167	0.166667			5.57234	0.153191
0.00081	41.1987			0.00082	-1.02234			0.4765	1.6406			4.031	0.0628			0.0017916	0.325			0.00164255	0.451471			7.75	0.0833333			1.24468	0.0765957
0.00082	41.0919			0.00083	-0.442505			23.7031	2.6915			0.1878	0.2597			0.0018126	0.418			0.0016617	0.257223			6.97917	0.0833333			0.440426	0.0765957
0.00083	40.9393			0.00084	0.137329			27.7423	1.1095			0.9685	2.6893			0.0018331	0.473			0.00168085	0.408305			2.45833	0.125			0.210638	0.134043
0.00084	40.7104			0.00085	0.656128			8.6092	1.0391			1.629	0.0548			0.0018541	0.506			0.0017	0.461695			2.3125	0.1875			2.54681	0.134043
0.00085	40.0391			0.00086	1.08337			15.2208	1.1385			0.5937	4.9901			0.0018751	0.652			0.00171914	0.112956			0.3125	0.166667			0.517021	0.0574468
0.00086	39.2456			0.00087	0.991821			43.344	2.8515			0.8982	20.586			0.0018956	0.597			0.00173829	0.228256			0.708333	0.1875			0.325532	0.248936
0.00087	38.9252			0.00088	0.259399			1.633	1.0467			0.121	5.3203			0.0019166	0.579			0.00175744	0.0891011			4.5625	0.104167			0.248936	0.17234
0.00088	39.0015			0.00089	-0.38147			31.418	0.0897			17.2707	0.9199			0.0019376	0.45			0.00177659	0.273126			1.52083	0.104167			0.153191	2.89149
0.00089	39.0472			0.0009	0.0457764			25.621	0.0859			0.3124	0.14			0.0019585	0.421			0.00179575	0.438408			1.60417	0.145833			1.55106	0.804255
0.0009	39.0625			0.00091	1.80054			7.5624	0.0703			0.6289	2.4687			0.001979	0.252			0.0018149	0.174298			2.64583	0.4375			0.191489	2.56596
0.00091	39.3219			0.00092	3.82996			51.332	0.0705			0.5156	0.172			0.002	0.439			0.00183405	0.218032			4	0.25			0.268085	0.402128
0.00092	40.0238			0.00093	4.45557			2.959	0.078			0.3399	0.0545			0.002021	0.661			0.0018532	0.208377			3.79167	0.0625			0.938298	0.344681
0.00093	40.7104			0.00094	3.64685			1.9295	1.9063			1.0118	0.1015			0.0020415	0.63			0.00187234	0.10614			0.0625	0.0833333			0.114894	0.0957447
0.00094	40.9698			0.00095	2.45666			0.1018	1.17			0.1092	11.2105			0.0020625	0.407			0.00189149	0.239047			0.333333	0.104167			0.382979	4.09787
0.00095	40.863			0.00096	1.297			5.9297	0.0701			14.6091	0.1014			0.0020835	0.485			0.00191064	0.191337			0.729167	0.0833333			0.919149	0.402128
0.00096	40.6036			0.00097	0.305176			0.414	1.3506			0.5976	0.0703			0.002104	0.679			0.00192979	0.241887			22.6042	0.145833			0.153191	0.134043
0.00097	40.2069			0.00098	-0.0305176			10.332	0.086			0.1796	0.2696			0.002125	0.868			0.00194894	0.133971			4.35417	0.0833333			0.229787	0.440426
0.00098	39.9017			0.00099	0.228882			0.5995	0.0781			11.797	0.0467			0.0021459	0.705			0.00196808	0.108412			3.75	0.0625			0.976596	9.9383
0.00099	39.8407			0.001	0.518799			14.3985	0.0939			3.5587	0.1091			0.0021664	0.897			0.00198723	0.201561			2.8125	0.125			2.7	2.43191
0.001	39.8102			0.00101	1.25122			42.0077	0.2035			3.59	0.1799			0.0021874	0.695			0.00200638	0.158962			5.08333	0.0833333			0.555319	0.976596
0.00101	39.6423			0.00102	2.09045			17.0079	0.512			5.4064	0.1875			0.0022084	0.502			0.00202553	0.125452			2.27083	0.0833333			0.191489	0.517021
0.00102	39.505			0.00103	2.36511			29.9925	0.1327			0.289	0.1405			0.0022294	0.46			0.00204468	0.131131			1.375	0.125			0.402128	3.35106
0.00103	39.5203			0.00104	2.16675			0.111	0.1719			0.0703	0.0703			0.0022499	0.442			0.00206382	0.197017			6.72917	0.125			0.689362	1.43617
0.00104	39.7186			0.00105	1.9989			3.62	2.0301			2.8908	0.6717			0.0022709	0.389			0.00208297	0.296981			0.104167	0.0833333			0.0957447	7.50638
0.00105	40.1459			0.00106	1.34277			7.4	1.879			0.1405	0.0705			0.0022919	0.331			0.00210213	0.27767			0.75	0.0833333			0.382979	0.804255
0.00106	40.6494			0.00107	0.823975			5.7266	0.1329			0.4374	5.4061			0.0023124	0.501			0.00212128	0.214056			1.75	0.1875			0.36383	4.84468
0.00107	41.0156			0.00108	0.244141			41.668	0.0508			3.7774	0.0469			0.0023333	0.53			0.00214043	0.222008			1.95833	0.0833333			0.517021	0.517021
0.00108	41.2598			0.00109	0.167847			26.0705	1.99			0.8671	0.0899			0.0023543	0.481			0.00215958	0.17657			2.66667	0.395833			0.0957447	2.20213
0.00109	41.3208			0.0011	0.198364			4.875	0.086			3.5936	15.2342			0.0023748	0.49			0.00217873	0.215192			0.5	0.229167			0.0957447	0.344681
0.0011	41.214			0.00111	0.0152588			3.4765	0.0703			4.5311	0.9708			0.0023958	0.623			0.00219787	0.214056			0.229167	0.354167			0.17234	13.883
0.00111	41.0156			0.00112	0.0305176			5.6486	1.0805			1.3671	107.1			0.0024168	0.764			0.00221702	0.161234			1.54167	0.0833333			0.114894	1.7617
0.00112	40.7867			0.00113	0.50354			1.8671	1			0.5703	22.2267			0.0024373	0.678			0.00223617	0.177706			2.85417	0.0625			0.402128	2.98723
0.00113	40.39			0.00114	0.778198			20.8908	0.5195			6.5315	0.0505			0.0024583	0.517			0.00225532	0.132835			1	0.0833333			2.39362	0.114894
0.00114	40.3748			0.00115	0.213623			5.2285	0.0705			2.3983	0.08			0.0024792	0.558			0.00227447	0.110116			28.5417	0.104167			0.804255	0.842553
0.00115	41.0156			0.00116	-0.442505			0.2658	0.0803			0.8397	0.0703			0.0025002	0.533			0.00229361	0.379338			31.8958	0.0833333			0.229787	0.0574468
0.00116	42.0685			0.00117	-0.50354			17.9766	4.5682			1.125	0.1017			0.0025207	0.466			0.00231276	0.455447			2.20833	0.0833333			0.421277	0.0765957
0.00117	42.984			0.00118	0.0610352			73.328	0.08			22.1563	48.5291			0.0025417	0.649			0.00233191	0.273694			10.7708	0.0625			0.114894	0.746809
0.00118	43.5944			0.00119	0.701904			0.6329	0.1605			4.7105	0.0703			0.0025627	0.594			0.00235106	0.379906			27.1667	0.895833			0.248936	0.268085
0.00119	43.7622			0.0012	0.946045			1.1091	0.289			0.1105	1.125			0.0025832	0.764			0.00237021	0.324812			21.9583	0.0625			0.919149	0.114894
0.0012	43.4875			0.00121	0.900268			29.547	0.1			0.48	2.451			0.0026042	0.637			0.00238937	0.52758			22.0833	0.0833333			0.593617	0.153191
0.00121	42.8772			0.00122	1.4801			7.82	0.051			0.21	0.0701			0.0026252	0.474			0.00240852	0.154987			45.25	0.104167			0.574468	0.114894
0.00122	42.2363			0.00123	2.30408			1.664	2.0586			0.152	0.91			0.0026457	0.625			0.00242766	0.233368			0.104167	0.125			2.24043	0.191489
0.00123	42.0532			0.00124	3.12805			4.711	0.82			2.5312	0.082			0.0026666	0.796			0.00244681	0.233936			42.2292	0.104167			0.153191	0.114894
0.00124	42.2211			0.00125	3.89099			12.8202	0.531			3.0469	23.0606			0.0026876	0.927			0.00246596	0.399217			1.3125	0.166667			0.191489	0.0765957
0.00125	42.6178			0.00126	3.43323			1.2267	0.1898			1.5194	0.0587			0.0027081	0.926			0.00248511	0.287326			44.9583	0.145833			0.248936	0.0765957
0.00126	43.1366			0.00127	2.12097			13.918	1.07			0.1015	61.6205			0.0027291	0.78			0.00250426	0.0805814			5.0625	0.0833333			0.0574468	0.842553
0.00127	43.5181			0.00128	0.656128			11.291	1.1505			0.0625	2.9005			0.0027501	0.594			0.0025234	0.169186			1.16667	0.0833333			1.37872	0.114894
0.00128	43.4875			0.00129	0.0152588			12.5625	0.1581			2.6561	0.0703			0.0027706	0.45			0.00254255	0.305501			1.125	0.104167			0.210638	0.517021
0.00129	43.1061			0.0013	-0.350952			0.086	1.0801			0.2303	0.1175			0.0027916	0.403			0.0025617	0.143059			2.39583	0.0625			0.0765957	0.0574468
0.0013	42.6025			0.00131	-0.366211			5.0977	0.9004			0.2814	0.08			0.0028126	0.345			0.00258085	0.125452			4.72917	0.104167			7.2766	0.210638
0.00131	42.0227			0.00132	-1.12915			28.422	1.3086			0.0625	0.119			0.0028335	0.618			0.0026	0.303797			1.4375	0.145833			2.02979	0.0574468
0.00132	41.3666			0.00133	-2.16675			71.5393	2			0.8202	0.1407			0.002854	0.546			0.00261914	0.240183			0.208333	1.27083			1.57021	0.134043
0.00133	40.6799			0.00134	-2.53296			2.3128	1.211			3.2303	0.4503			0.002875	0.498			0.00263829	0.204401			37.2917	0.0625			0.325532	0.17234
0.00134	40.3137			0.00135	-1.61743			15.5585	0.07			20.797	0.0505			0.002896	0.399			0.00265744	0.251543			6.5	0.0625			0.134043	0.0957447
0.00135	40.2679			0.00136	-0.106812			10.5118	0.4807			4.0859	0.0585			0.0029165	0.5			0.00267659	0.167482			3.47917	0.145833			1.20638	0.229787
0.00136	40.6036			0.00137	1.09863			10.4298	1.0118			4.0272	5.836			0.0029375	0.483			0.00269575	0.404897			0.791667	0.104167			0.0574468	0.153191
0.00137	40.8173			0.00138	1.19019			7.586	0.8715			1.4296	0.1797			0.0029585	0.518			0.0027149	0.143627			16.7083	0.104167			3.02553	0.114894
0.00138	40.4968			0.00139	0.427246			107.512	0.78			0.1171	19.0499			0.002979	0.577			0.00273405	0.17941			0.166667	8.77083			2.98723	0.268085
0.00139	40.2222			0.0014	-0.366211			4.4841	0.121			2.281	0.0801			0.003	0.63			0.0027532	0.282782			0.166667	2.33333			0.555319	0.17234
0.0014	40.4205			0.00141	-0.335693			9.2772	0.3098			1.5895	0.3713			0.0030209	0.755			0.00277234	0.377066			0.104167	0.770833			0.402128	2.7766
0.00141	41.0614			0.00142	0.686645			0.3303	0.29			1.961	0.1201			0.0030414	0.639			0.00279149	0.489526			0.1875	0.4375			0.670213	0.708511
0.00142	41.7633			0.00143	1.12915			0.2735	0.047			6.7342	0.051			0.0030624	0.53			0.00281064	0.428184			0.0625	1.58333			0.459574	2.71915
0.00143	42.2821			0.00144	1.20544			0.6093	0.5314			0.2658	16.082			0.0030834	0.508			0.00282979	0.421936			1.41667	0.104167			0.229787	0.325532
0.00144	42.5568			0.00145	1.19019			73.8905	0.1285			0.121	8.367			0.0031044	0.712			0.00284894	0.512245			0.1875	8.66667			0.459574	1.97234
0.00145	42.6941			0.00146	1.78528			2.2304	0.5232			0.5	0.0798			0.0031249	0.628			0.00286808	0.534964			0.229167	1.52083			0.210638	0.612766
0.00146	42.8314			0.00147	2.65503			9.25	0.76			2.7185	0.1015			0.0031459	0.607			0.00288723	0.429888			1.1875	1.5			1.07234	1.55106
0.00147	43.045			0.00148	3.0365			12.1365	0.2697			1.379	1.922			0.0031668	0.845			0.00290638	0.530988			0.291667	0.104167			0.229787	0.306383
0.00148	43.1976			0.00149	2.34985			47.7595	0.0587			0.5	0.3516			0.0031874	0.717			0.00292553	0.396945			0.8125	0.125			0.517021	1.47447
0.00149	43.0908			0.0015	1.46484			15.367	1.6503			0.8125	0.0585			0.0032083	0.651			0.00294468	0.487822			0.229167	0.145833			0.689362	1.49362
0.0015	43.045			0.00151	0.717163			11.0705	0.961			0.6875	12.2345			0.0032293	0.453			0.00296382	0.525309			0.583333	0.145833			0.153191	1.64681
0.00151	43.0908			0.00152	-0.259399			11.8398	0.0703			6.492	55.586			0.0032498	0.542			0.00298297	0.499182			0.604167	0.458333			0.344681	0.574468
0.00152	43.1366			0.00153	-1.2207			16.9452	0.1902			1.2307	21.0507			0.0032708	0.604			0.00300213	0.454311			0.416667	0.145833			0.0765957	1.8383
0.00153	43.1824			0.00154	-2.38037			64.6485	0.0498			0.6795	0.9395			0.0032918	0.596			0.00302128	0.510541			1.16667	0.395833			0.153191	0.36383
0.00154	42.8314			0.00155	-2.63977			20.4903	0.2695			0.3789	56.375			0.0033123	0.505			0.00304043	0.511677			0.1875	0.1875			1.24468	2.14468
0.00155	42.3584			0.00156	-2.10571			5.9609	0.0895			3.0469	11.8592			0.0033333	0.422			0.00305958	0.497478			8.83333	0.104167			0.0574468	1.51277
0.00156	41.9617			0.00157	-1.46484			0.961	0.1093			0.8518	0.049			0.0033542	0.522			0.00307873	0.504293			0.229167	0.0625			0.0765957	2.01064
0.00157	41.6717			0.00158	-0.991821			17	2.5703			0.9416	0.1408			0.0033752	0.48			0.00309787	0.469079			7.75	0.166667			0.134043	1.8
0.00158	41.4734			0.00159	-0.701904			1.867	0.0498			4.9374	0.291			0.0033957	0.514			0.00311702	0.387858			9.02083	0.104167			0.134043	0.402128
0.00159	41.5497			0.0016	-0.839233			0.121	0.3399			0.0939	0.0994			0.0034167	0.477			0.00313617	0.580402			1.14583	0.166667			0.229787	5.3234
0.0016	41.7175			0.00161	-0.900268			0.0595	0.34			0.0897	0.0939			0.0034377	0.493			0.00315532	0.681503			0.4375	0.25			0.134043	2.20213
0.00161	41.8549			0.00162	-0.579834			2.2109	0.6404			0.3713	6.2965			0.0034582	0.63			0.00317447	0.570179			3.14583	0.208333			0.0957447	0.938298
0.00162	42.0227			0.00163	-0.549316			52.219	0.6201			1.5938	0.09			0.0034792	0.491			0.00319361	0.461695			2.52083	0.145833			0.9	0.880851
0.00163	42.2821			0.00164	-1.00708			6.9195	0.06			2.0705	0.0702			0.0035002	0.523			0.00321276	0.456583			12.6458	0.270833			0.0765957	1.8766
0.00164	42.572			0.00165	-1.51062			8.375	0.0936			0.129	0.0547			0.0035207	0.559			0.00323191	0.532124			1.77083	0.125			0.9	2.60426
0.00165	42.8009			0.00166	-1.28174			2.672	0.203			14.5935	5.5995			0.0035416	0.459			0.00325106	0.490094			0.729167	0.291667			0.0765957	0.382979
0.00166	42.7551			0.00167	-0.976562			29.0195	0.0705			1.289	0.1565			0.0035626	0.44			0.00327021	0.478166			2.83333	0.145833			0.53617	0.842553
0.00167	42.4042			0.00168	-0.473022			3.7343	0.082			1.172	0.047			0.0035831	0.421			0.00328935	0.434432			0.395833	0.0833333			0.210638	0.229787
0.00168	41.8091			0.00169	-0.0610352			0.0508	0.0705			0.211	0.1798			0.0036041	0.454			0.00330852	0.520197			0.979167	0.145833			1.07234	2.01064
0.00169	41.0461			0.0017	0.518799			5.1014	0.664			0.0705	7.4065			0.0036251	0.471			0.00332767	0.328788			4.97917	0.104167			1.34043	0.574468
0.0017	40.39			0.00171	0.869751			23.2815	0.0785			0.625	0.1905			0.0036461	0.496			0.00334681	0.398081			0.104167	0.104167			0.191489	0.382979
0.00171	39.9322			0.00172	0.717163			10.2659	0.7207			1.008	4.9307			0.0036666	0.569			0.00336596	0.463399			19.2708	0.0625			0.402128	0.17234
0.00172	39.6423			0.00173	0.717163			0.047	0.078			1.0785	0.1014			0.0036876	0.496			0.00338511	0.515085			2.45833	0.375			1.64681	0.325532
0.00173	39.6576			0.00174	0.946045			14.992	0.0781			5.25	0.0701			0.0037085	0.511			0.00340426	0.450903			1.20833	0.208333			1.07234	1.14894
0.00174	39.8254			0.00175	1.49536			0.6719	0.4023			2.0939	10.992			0.003729	0.346			0.00342341	0.573019			0.75	0.354167			0.134043	0.861702
0.00175	40.0848			0.00176	1.95312			5.918	1.41			0.129	0.0547			0.00375	0.364			0.00344255	0.528716			1.45833	0.208333			0.134043	1.62766
0.00176	40.4053			0.00177	1.69373			24.25	0.0622			0.211	0.0499			0.003771	0.342			0.0034617	0.400921			2.45833	0.395833			0.344681	0.861702
0.00177	40.6647			0.00178	0.839233			29.5467	2.6095			3.6872	2.5			0.0037915	0.328			0.00348085	0.458287			0.25	0.291667			0.9	1.18723
0.00178	40.8173			0.00179	0.62561			15.797	0.0705			0.0781	0.0705			0.0038125	0.478			0.0035	0.544052			0.166667	0.125			0.842553	1.55106
0.00179	40.8478			0.0018	0.961304			2.25	7.8905			1.832	2.375			0.0038335	0.429			0.00351915	0.483846			1.66667	0.104167			0.0574468	1.93404
0.0018	40.5579			0.00181	1.58691			1.3122	0.5156			2.8592	0.28			0.003854	0.697			0.00353829	0.344691			1.29167	0.145833			0.229787	0.229787
0.00181	40.1306			0.00182	2.36511			5.7421	1.0703			1.9766	5.9295			0.003875	0.632			0.00355744	0.456015			0.208333	0.0625			0.612766	1.45532
0.00182	39.9322			0.00183	2.79236			80	0.1092			6.3982	0.0998			0.0038959	0.58			0.00357659	0.481574			1.25	0.0833333			1.20638	0.229787
0.00183	39.7491			0.00184	2.62451			0.453	0.5			8.5	0.09			0.0039164	0.631			0.00359575	0.453175			3.60417	0.458333			0.421277	2.52766
0.00184	39.6576			0.00185	1.93787			51.1955	0.961			1.1398	12.8439			0.0039374	0.728			0.0036149	0.517925			0.333333	0.125			0.497872	2.01064
0.00185	39.9628			0.00186	1.19019			10.629	0.0705			0.1094	2.67			0.0039584	0.632			0.00363405	0.541212			0.604167	0.0625			1.09149	0.306383
0.00186	40.6494			0.00187	0.976562			16.6486	0.7209			0.082	0.078			0.0039794	0.625			0.0036532	0.495774			1.875	0.1875			0.861702	0.593617
0.00187	41.2445			0.00188	1.57166			5.4805	0.1953			0.0625	0.0626			0.0039999	0.404			0.00367234	0.530988			0.9375	0.125			1.14894	4.61489
0.00188	41.4581			0.00189	2.33459			16.172	0.4803			0.9725	12.5158			0.0040209	0.42			0.00369149	0.58665			0.0833333	0.5625			1.14894	3.08298
0.00189	41.4429			0.0019	2.45666			30.2306	0.8985			0.1014	0.4103			0.0040418	0.379			0.00371064	0.516789			2.85417	0.0833333			0.248936	0.823404
0.0019	41.5802			0.00191	1.92261			69.76	0.0509			1.672	1.0155			0.0040623	0.394			0.00372979	0.549732			1.02083	0.0833333			0.746809	0.344681
0.00191	41.7175			0.00192	1.0376			0.4372	0.086			7.2735	0.1171			0.0040833	0.666			0.00374894	0.54462			2.47917	0.0833333			0.306383	0.229787
0.00192	41.3361			0.00193	-0.488281			3.281	0.5604			0.7382	0.121			0.0041043	0.632			0.00376808	0.481574			0.0625	0.125			1.57021	0.9
0.00193	40.6342			0.00194	-1.52588			81.4296	0.2618			1.41	8.5274			0.0041248	0.601			0.00378723	0.449199			4.02083	0.0833333			0.53617	0.268085
0.00194	39.8407			0.00195	-1.63269			4.375	0.086			0.172	12.1091			0.0041458	0.582			0.00380638	0.524741			0.208333	0.3125			4.95957	0.631915
0.00195	39.0778			0.00196	-0.778198			1.9925	0.0705			1.2189	0.3437			0.0041668	0.756			0.00382553	0.48271			0.0833333	0.479167			1.95319	0.708511
0.00196	38.6353			0.00197	0.88501			0.5097	0.125			2.8398	0.09			0.0041873	0.769			0.00384468	0.539508			4.47917	0.166667			1.22553	1.24468
0.00197	38.6047			0.00198	2.67029			24.4609	0.84			0.5	0.047			0.0042083	0.614			0.00386382	0.462831			3.35417	0.229167			0.36383	1.43617
0.00198	38.7726			0.00199	3.49426			19.4768	0.133			3.289	11.121			0.0042292	0.504			0.00388297	0.402625			0.0625	0.0833333			0.134043	0.268085
0.00199	39.0472			0.002	3.96728			0.1095	0.25			0.4491	2.453			0.0042502	0.535			0.00390213	0.505997			0.458333	0.5625			0.421277	0.651064
0.002	39.3219			0.00201	3.64685			1.1915	4.039			4.3475	0.2188			0.0042707	0.592			0.00392128	0.609937			3.54167	0.270833			0.0957447	0.306383
0.00201	39.2151			0.00202	2.71606			4.539	2.5545			0.082	9.492			0.0042917	0.561			0.00394043	0.452607			0.625	0.375			1.24468	0.134043
0.00202	38.62			0.00203	1.5564			27.961	1.7793			3.156	0.4531			0.0043127	0.646			0.00395958	0.603122			1.04167	0.229167			3.02553	0.670213
0.00203	37.8113			0.00204	0.289917			0.4804	0.0998			0.371	0.133			0.0043332	0.613			0.00397873	0.59233			0.479167	0.1875			0.0765957	5.17021
0.00204	37.5824			0.00205	-0.366211			1.3125	0.0585			0.539	0.3285			0.0043542	0.563			0.00399787	0.514517			2.27083	0.125			0.574468	0.631915
0.00205	38.0707			0.00206	-0.915527			4.453	1.4687			1.875	7.2268			0.0043752	0.402			0.00401702	0.619025			7.54167	0.145833			0.229787	1.7617
0.00206	39.032			0.00207	-1.25122			17.082	0.0497			3.8986	0.082			0.0043957	0.333			0.00403617	0.475894			0.333333	0.1875			0.0957447	2.22128
0.00207	39.8712			0.00208	-1.41907			4.3045	2.5995			1.2305	0.3205			0.0044166	0.345			0.00405532	0.567907			7.3125	0.1875			1.24468	2.45106
0.00208	40.3137			0.00209	-0.564575			13.5118	0.0705			0.91	0.094			0.0044376	0.313			0.00407447	0.510541			1.33333	0.145833			0.36383	2.29787
0.00209	40.2985			0.0021	1.08337			15.629	0.0705			8.4376	18.0938			0.0044581	0.341			0.00409361	0.465103			1.35417	0.416667			0.191489	2.81489
0.0021	40.0696			0.00211	2.92969			6.6173	0.221			0.3982	0.1405			0.0044791	0.23			0.00411276	0.559955			0.208333	0.270833			0.229787	0.325532
0.00211	40.1154			0.00212	4.48608			6.1092	2.2795			0.371	0.1524			0.0045001	0.339			0.00413191	0.581538			0.375	0.104167			0.0765957	1.05319
0.00212	40.4816			0.00213	4.63867			6.129	1.6398			0.8437	22.8905			0.0045211	0.441			0.00415106	0.441248			2.52083	0.229167			0.402128	0.785106
0.00213	41.2445			0.00214	3.84521			11.4805	0.2421			0.4531	0.0705			0.0045416	0.565			0.00417021	0.474191			2.02083	0.104167			0.17234	1.62766
0.00214	42.2058			0.00215	2.62451			4.381	2.9395			12.3399	0.0624			0.0045625	0.673			0.00418935	0.511109			1.79167	0.166667			1.47447	0.765957
0.00215	42.8162			0.00216	1.67847			3.54	0.0801			2.4503	0.0467			0.0045835	0.527			0.00420852	0.604826			0.270833	0.208333			0.268085	0.440426
0.00216	42.9382			0.00217	1.46484			37.98	0.0897			0.09	6.2421			0.004604	0.384			0.00422767	0.613913			0.0625	0.145833			0.210638	0.957447
0.00217	42.7856			0.00218	2.09045			7.84	0.09			0.449	6.9805			0.004625	0.463			0.00424681	0.550868			4	0.791667			1.22553	0.9
0.00218	42.6788			0.00219	1.93787			28.7815	0.086			2.3594	1.672			0.004646	0.426			0.00426596	0.509405			3	0.395833			0.268085	1.7234
0.00219	42.7704			0.0022	1.69373			0.2385	1.0507			3.9412	0.0705			0.0046665	0.56			0.00428511	0.335604			8.58333	0.333333			0.114894	0.53617
0.0022	42.4652			0.00221	1.51062			3.0505	0.08			1.7383	2.5803			0.0046875	0.641			0.00430426	0.549732			1.22917	0.354167			0.153191	1.53191
0.00221	41.5802			0.00222	1.9989			9.3675	0.094			4.5156	15.4295			0.0047085	0.785			0.00432341	0.282782			0.3125	2.0625			0.459574	1.95319
0.00222	40.451			0.00223	2.2583			21.75	1.2695			5.0155	0.121			0.004729	0.837			0.00434255	0.475326			0.458333	0.770833			0.708511	0.0957447
0.00223	39.917			0.00224	1.86157			12.8866	0.5			1.4105	0.08			0.0047499	0.677			0.0043617	0.5503			0.166667	0.333333			0.268085	3.19787
0.00224	40.1154			0.00225	0.62561			2.8827	0.9301			2.6719	0.0628			0.0047709	0.468			0.00438085	0.537236			0.333333	0.604167			0.114894	0.248936
0.00225	40.5884			0.00226	-1.05286			3.1406	0.461			0.3125	0.1171			0.0047914	0.54			0.0044	0.487822			2.8125	0.3125			0.153191	0.287234
0.00226	41.214			0.00227	-2.71606			42.5897	4.25			0.121	0.08			0.0048124	0.561			0.00441915	0.574723			0.104167	0.604167			0.670213	0.957447
0.00227	42.0227			0.00228	-3.479			9.5467	0.6991			0.379	1.5998			0.0048334	0.551			0.00443829	0.506565			0.0833333	6.875			0.440426	0.0765957
0.00228	42.7246			0.00229	-3.14331			0.2732	0.05			0.9374	0.1015			0.0048544	0.57			0.00445744	0.474191			2.8125	12.4583			1.39787	0.36383
0.00229	42.8467			0.0023	-2.30408			4.9103	0.08			6.336	11.7714			0.0048749	0.449			0.00447659	0.429888			4.375	0.125			0.0574468	2.01064
0.0023	42.3737			0.00231	-0.946045			29.59	0.36			0.1601	43.5158			0.0048959	0.434			0.00449574	0.619025			0.125	0.104167			0.114894	1.68511
0.00231	41.8091			0.00232	0.656128			15.2105	0.74			0.3283	19.3045			0.0049168	0.497			0.0045149	0.447496			1.66667	0.1875			0.0765957	0.268085
0.00232	41.4581			0.00233	2.41089			52.8283	0.1191			0.66	0.0705			0.0049373	0.472			0.00453405	0.48839			0.520833	0.1875			0.0957447	0.421277
0.00233	41.2598			0.00234	3.38745			14.0099	0.6993			0.9531	0.0624			0.0049583	0.355			0.0045532	0.373658			1.77083	0.166667			1.28298	0.210638
0.00234	41.3055			0.00235	3.96728			1.1329	1.8086			1.5977	36.1601			0.0049793	0.538			0.00457234	0.508269			5.47917	0.125			0.344681	0.382979
0.00235	41.4429			0.00236	3.50952			8.2815	4.451			0.258	0.371			0.0049998	0.615			0.00459149	0.499182			0.9375	0.1875			0.0574468	0.708511
0.00236	41.6412			0.00237	2.04468			15.6095	0.0705			1.125	37.7732			0.0050208	0.64			0.00461064	0.457151			0.104167	0.166667			0.134043	0.459574
0.00237	41.7023			0.00238	0.50354			11.8594	0.0895			2.9685	0.0998			0.0050418	0.474			0.00462979	0.312317			0.791667	0.0625			0.287234	0.804255
0.00238	41.687			0.00239	-0.518799			3.6018	0.1327			0.2617	4.4689			0.0050623	0.349			0.00464894	0.383314			1.3125	1			0.382979	0.210638
0.00239	41.3818			0.0024	-0.152588			117.439	0.078			2.9803	15.4451			0.0050833	0.493			0.00466808	0.417961			0.375	0.166667			0.823404	0.344681
0.0024	41.2903			0.00241	0.778198			5.6953	3.5497			0.4219	4.6289			0.0051042	0.495			0.00468723	0.293573			0.395833	0.104167			0.804255	1.03404
0.00241	41.8854			0.00242	1.49536			34.3281	2.159			2.1211	0.1095			0.0051252	0.427			0.00470638	0.38445			0.354167	0.166667			0.0957447	0.114894
0.00242	42.9535			0.00243	1.70898			10.1482	0.125			0.422	16.422			0.0051457	0.379			0.00472553	0.378202			0.3125	0.125			0.421277	2.54681
0.00243	44.1589			0.00244	1.70898			12.039	0.0781			0.0781	0.0622			0.0051667	0.323			0.00474468	0.535532			2.45833	0.625			0.478723	0.402128
0.00244	44.8151			0.00245	1.66321			37.3108	0.0695			1.1483	0.1405			0.0051877	0.47			0.00476382	0.476462			2.85417	0.5			1.49362	0.114894
0.00245	44.5099			0.00246	1.90735			3.8675	0.0585			0.0703	6.3982			0.0052082	0.602			0.00478297	0.550868			3.25	0.1875			1.01489	0.0574468
0.00246	43.5028			0.00247	2.09045			21.1913	0.0801			0.1405	15.8009			0.0052292	0.638			0.00480212	0.532124			2.9375	0.291667			0.555319	0.421277
0.00247	42.2516			0.00248	1.66321			29.7186	0.0701			2.46	0.34			0.0052501	0.648			0.00482128	0.521333			0.729167	0.666667			1.43617	0.114894
0.00248	41.2292			0.00249	1.19019			0.18	3.5507			3.24	0.049			0.0052707	0.421			0.00484043	0.549164			2.45833	0.0625			0.306383	0.134043
0.00249	40.7562			0.0025	0.976562			16.8829	0.0801			0.22	0.0702			0.0052916	0.274			0.00485958	0.478734			0.729167	0.0625			0.612766	0.287234
0.0025	40.741			0.00251	1.06812			1.4219	0.1488			0.301	0.2303			0.0053126	0.155			0.00487873	0.522469			3.41667	0.0833333			0.382979	0.478723
0.00251	40.7562			0.00252	1.06812			4.6095	0.3514			0.0703	0.0975			0.0053331	0.078			0.00489788	0.522469			1.375	0.833333			0.17234	1.09149
0.00252	40.6342			0.00253	0.717163			20.5197	1.6			0.203	1.08			0.0053541	0.052			0.00491702	0.457719			0.979167	0.104167			0.268085	0.344681
0.00253	40.3595			0.00254	-0.686645			34.3908	0.07			0.7226	0.0585			0.0053751	0.145			0.00493617	0.382178			2	0.375			0.0765957	1.53191
0.00254	39.9475			0.00255	-1.66321			29.5315	0.1486			0.1876	0.8593			0.0053961	0.221			0.00495532	0.399217			0.104167	0.354167			0.114894	0.765957
0.00255	39.3524			0.00256	-1.60217			14.0235	0.1601			3.8439	0.0705			0.0054166	0.417			0.00497447	0.466239			0.208333	0.0833333			1.91489	2.79574
0.00256	39.032			0.00257	-0.915527			7.789	0.0701			0.1017	0.047			0.0054375	0.475			0.00499362	0.460559			0.958333	0.104167			0.134043	1.39787
0.00257	39.3677			0.00258	-0.228882			44.6601	0.1795			6.039	0.0509			0.0054585	0.414			0.00501276	0.495206			5.14583	0.375			0.382979	0.268085
0.00258	39.9628			0.00259	-0.106812			7.539	0.3591			0.9531	9			0.005479	0.458			0.00503191	0.49123			2.29167	0.104167			0.0957447	0.440426
0.00259	40.5579			0.0026	-0.396728			24.84	0.11			2.672	0.1601			0.0055	0.363			0.00505106	0.456015			2.58333	0.104167			0.880851	3.10213
0.0026	40.863			0.00261	-1.15967			9.5608	0.4219			2.1405	20.3203			0.005521	0.391			0.00507021	0.495774			1.02083	0.166667			0.842553	2.10638
0.00261	40.5273			0.00262	-1.87683			14.9295	0.5995			0.7385	0.2195			0.0055415	0.539			0.00508936	0.438408			2.5625	0.625			0.210638	1.8383
0.00262	39.9322			0.00263	-1.8158			33.211	0.082			0.922	0.4687			0.0055625	0.468			0.00510852	0.428752			6.5625	0.145833			0.191489	0.708511
0.00263	39.7186			0.00264	-0.549316			7.0585	0.27			1.3049	0.0507			0.0055835	0.428			0.00512767	0.482142			1.0625	0.145833			0.153191	3.98298
0.00264	40.0085			0.00265	1.57166			2.8904	0.3005			0.09	0.0935			0.005604	0.475			0.00514681	0.465671			1.52083	0.166667			0.36383	0.497872
0.00265	40.2832			0.00266	3.479			2.2895	0.8005			0.0703	0.3866			0.0056249	0.38			0.00516596	0.553139			0.666667	0.375			1.30213	0.134043
0.00266	40.329			0.00267	4.44031			11.7015	0.2345			0.289	0.1905			0.0056459	0.56			0.00518511	0.481574			13.3542	0.125			0.880851	0.17234
0.00267	40.2985			0.00268	4.45557			37.3907	4.8303			0.328	0.41			0.0056669	0.542			0.00520426	0.44068			3.83333	0.208333			0.402128	1.78085
0.00268	40.2222			0.00269	2.68555			5.4689	2.6404			2.297	0.0977			0.0056874	0.513			0.00522341	0.47987			6.83333	0.208333			0.9	0.268085
0.00269	40.3442			0.0027	-0.0457764			11.1798	0.0995			0.57	22.04			0.0057084	0.426			0.00524255	0.356619			3.375	0.416667			0.842553	0.114894
0.0027	40.6189			0.00271	-2.15149			2.0705	1.5158			0.125	0.0586			0.0057294	0.297			0.0052617	0.359459			1.79167	0.145833			2.75745	0.459574
0.00271	40.9546			0.00272	-2.92969			44.8494	0.0587			2.1485	0.0705			0.0057499	0.299			0.00528085	0.337876			0.104167	1.08333			0.497872	0.497872
0.00272	41.3055			0.00273	-2.19727			6.8007	0.0705			5.3825	0.508			0.0057709	0.359			0.0053	0.42932			1.125	0.354167			0.268085	0.248936
0.00273	41.5955			0.00274	-0.976562			0.8594	0.1798			0.6014	19.25			0.0057918	0.301			0.00531915	0.512245			1.70833	0.0833333			0.306383	0.36383
0.00274	41.8701			0.00275	-0.305176			2.2381	0.9707			0.4374	0.25			0.0058123	0.346			0.00533829	0.524741			0.6875	0.104167			0.210638	0.248936
0.00275	41.9617			0.00276	-0.366211			3.08	0.8827			6.0705	10.301			0.0058333	0.535			0.00535744	0.58381			0.104167	0.125			0.804255	1.55106
0.00276	41.8854			0.00277	-0.244141			5.992	0.4595			0.129	0.0704			0.0058543	0.469			0.00537659	0.453175			3.58333	0.125			0.191489	0.880851
0.00277	41.8091			0.00278	0.335693			7.414	4.133			7.203	0.41			0.0058748	0.277			0.00539574	0.484414			0.270833	0.125			0.53617	2.10638
0.00278	41.9006			0.00279	1.40381			43.8715	0.34			0.328	4.25			0.0058958	0.256			0.0054149	0.508837			0.3125	0.145833			0.134043	0.785106
0.00279	41.9769			0.0028	2.57874			18.3438	2.1095			2.578	11.4064			0.0059168	0.421			0.00543405	0.507133			5.58333	0.125			0.497872	0.497872
0.0028	41.8396			0.00281	2.70081			15.2813	3.21			4.2803	7.59			0.0059373	0.383			0.0054532	0.42648			1.875	0.354167			1.16809	0.612766
0.00281	41.626			0.00282	1.93787			10.371	2.8908			0.2617	0.0701			0.0059583	0.493			0.00547234	0.454879			1.375	0.166667			0.306383	2.06809
0.00282	41.3971			0.00283	1.25122			8.961	2.66			3.8634	0.1895			0.0059792	0.647			0.00549149	0.480438			3.04167	0.104167			1.30213	0.497872
0.00283	41.153			0.00284	1.40381			2.9219	0.7607			0.1563	1.591			0.0060002	0.406			0.00551064	0.471919			0.770833	0.1875			0.344681	0.861702
0.00284	41.1224			0.00285	2.18201			58.6796	0.3518			1.0509	1.7618			0.0060207	0.289			0.00552979	0.558819			0.354167	0.333333			0.134043	1.22553
0.00285	41.3513			0.00286	3.23486			0.6991	0.047			0.5235	0.08			0.0060417	0.21			0.00554894	0.42932			2.75	0.1875			0.17234	1.64681
0.00286	41.5955			0.00287	3.72314			2.0158	0.0902			0.1719	0.0508			0.0060627	0.141			0.00556808	0.559955			7.0625	0.0833333			0.325532	0.17234
0.00287	41.5497			0.00288	3.8147			16.961	1.2998			1.1876	0.0505			0.0060832	0.295			0.00558723	0.335036			3.66667	0.145833			0.0765957	0.459574
0.00288	41.1835			0.00289	3.40271			26.08	0.219			0.43	0.078			0.0061042	0.245			0.00560638	0.530988			3.91667	0.125			0.210638	4.11702
0.00289	40.863			0.0029	2.54822			1.2344	0.0499			2.738	0.0902			0.0061251	0.021			0.00562553	0.442384			1.79167	0.229167			0.287234	2.54681
0.0029	40.8325			0.00291	1.44958			0.4535	0.047			0.0626	1.2615			0.0061456	0.145			0.00564468	0.58665			0.25	0.125			0.134043	0.248936
0.00291	40.9393			0.00292	0.335693			11.5117	2.297			0.211	0.0509			0.0061666	0.164			0.00566382	0.450903			4.91667	0.104167			0.325532	1.47447
0.00292	40.9393			0.00293	-0.335693			2.7658	1.85			0.3478	3.1485			0.0061876	0.12			0.00568297	0.529284			0.958333	0.1875			0.555319	0.268085
0.00293	40.863			0.00294	-0.50354			12.3084	0.094			0.3906	0.0587			0.0062081	0.09			0.00570212	0.519061			1.125	0.104167			0.804255	3.69574
0.00294	40.6952			0.00295	0.50354			31.1914	0.38			0.203	5.414			0.0062291	0.291			0.00572128	0.645152			1.58333	1.16667			0.708511	0.631915
0.00295	40.3748			0.00296	1.83105			3.7656	0.0507			6.2615	1.3593			0.0062501	0.426			0.00574043	0.557683			2.3125	0.1875			0.191489	1.8766
0.00296	40.2222			0.00297	2.91443			6.6017	0.1096			0.8595	0.121			0.0062711	0.542			0.00575958	0.544052			0.5625	0.145833			0.0957447	0.402128
0.00297	40.3442			0.00298	3.2196			36.199	0.75			1.3594	1.29			0.0062916	0.41			0.00577873	0.553139			7.52083	0.0625			0.0765957	0.804255
0.00298	40.7257			0.00299	3.0365			71.0702	0.4708			2.25	7.2577			0.0063125	0.357			0.00579788	0.559387			0.604167	0.1875			0.344681	0.651064
0.00299	40.7715			0.003	2.57874			27.3614	0.0703			1.879	1.742			0.0063335	0.28			0.00581702	0.519629			4.45833	0.145833			0.976596	1.35957
0.003	40.6342			0.00301	1.11389			3.2891	1.078			5.2189	0.1405			0.006354	0.16			0.00583617	0.507701			1.54167	0.1875			0.306383	0.689362
0.00301	40.3595			0.00302	-0.671387			36.4605	0.17			4.625	0.07			0.006375	0.357			0.00585532	0.5361			0.5625	0.1875			0.402128	0.785106
0.00302	39.7339			0.00303	-1.83105			1.0602	0.1795			0.047	0.1092			0.006396	0.447			0.00587447	0.457719			71.5625	0.125			0.153191	0.306383
0.00303	39.1388			0.00304	-1.92261			1.4765	0.0505			0.918	0.0939			0.0064165	0.454			0.00589362	0.528148			0.125	0.0833333			0.651064	4.15532
0.00304	38.559			0.00305	-1.80054			6.7811	0.0489			0.4296	0.2423			0.0064375	0.602			0.00591276	0.687182			0.479167	0.0833333			0.210638	0.134043
0.00305	38.1165			0.00306	-1.52588			12.3122	0.0701			0.4685	0.1795			0.0064585	0.526			0.00593191	0.573587			53.1042	0.0833333			0.382979	0.842553
0.00306	38.208			0.00307	-1.57166			1.6015	0.047			0.4179	1.539			0.006479	0.403			0.00595106	0.630953			8.95833	0.125			0.248936	0.268085
0.00307	38.9709			0.00308	-1.17493			31.0276	4.2698			0.5119	0.0625			0.0064999	0.419			0.00597021	0.662759			0.3125	0.0833333			0.651064	0.593617
0.00308	40.0696			0.00309	-0.411987			37.2695	0.0608			0.2813	0.0505			0.0065209	0.314			0.00598936	0.654808			29.875	0.145833			0.191489	0.17234
0.00309	41.2292			0.0031	0.320435			3.1797	0.078			4.0939	0.0701			0.0065419	0.363			0.0060085	0.549164			7.1875	0.208333			0.53617	1.26383
0.0031	42.1143			0.00311	0.686645			15.0701	0.621			2.793	8.3497			0.0065624	0.417			0.00602767	0.537804			0.0625	0.145833			0.0957447	0.861702
0.00311	42.5873			0.00312	1.35803			4.012	0.3985			0.09	0.0487			0.0065834	0.418			0.00604681	0.508837			0.104167	22.3542			1.16809	2.06809
0.00312	42.6636			0.00313	1.92261			5.9883	0.09			6.1799	0.13			0.0066044	0.821			0.00606596	0.548028			0.0625	5.91667			0.919149	0.478723
0.00313	42.1143			0.00314	2.21252			9.039	0.1407			0.4298	0.9395			0.0066249	1.057			0.00608511	0.567339			1.8125	1.0625			1.11064	0.0765957
0.00314	41.0156			0.00315	2.39563			38.3787	1.082			1.0195	14.3125			0.0066459	1.161			0.00610426	0.42932			18.6875	0.458333			0.0574468	0.17234
0.00315	39.9475			0.00316	2.05994			21.0703	0.629			2.8435	0.0625			0.0066668	1.124			0.00612341	0.515085			4	0.145833			0.478723	2.98723
0.00316	39.2609			0.00317	1.77002			4.2735	0.2997			1.703	8.2208			0.0066873	0.924			0.00614255	0.430456			12	0.125			2.79574	0.191489
0.00317	38.681			0.00318	1.12915			24.1799	0.0703			0.4921	23.2187			0.0067083	0.86			0.0061617	0.553707			23.0625	0.104167			0.651064	0.957447
0.00318	38.208			0.00319	0.411987			37.6715	0.051			4.2655	20.0485			0.0067293	0.82			0.00618085	0.588354			24.375	0.0625			0.0957447	1.03404
0.00319	37.9944			0.0032	0.228882			0.375	0.0695			6.125	17.5195			0.0067498	1.12			0.0062	0.613913			3.85417	0.104167			0.17234	0.612766
0.0032	37.9944			0.00321	0.839233			4.121	0.7305			0.879	3.5703			0.0067708	1.24			0.00621915	0.559387			0.5	0.0833333			0.497872	0.765957
0.00321	38.208			0.00322	0.991821			7.1092	0.0976			2.1991	22.9065			0.0067918	1.222			0.00623829	0.529852			0.208333	0.0625			0.210638	1.51277
0.00322	38.7268			0.00323	0.366211			14.6406	0.1493			0.9844	0.0705			0.0068123	1.23			0.00625744	0.503157			0.416667	0.0625			0.134043	0.670213
0.00323	39.6118			0.00324	-0.732422			36.0704	0.091			0.5821	0.2185			0.0068332	1.208			0.00627659	0.522469			0.541667	0.1875			0.402128	0.689362
0.00324	40.2985			0.00325	-1.58691			26.629	0.6796			0.75	0.0545			0.0068542	1.293			0.00629574	0.503157			14.3958	0.166667			0.134043	0.497872
0.00325	40.3595			0.00326	-1.66321			0.0625	1.6302			0.0937	0.18			0.0068752	1.204			0.00631489	0.460559			2.77083	0.0625			0.0574468	0.268085
0.00326	40.1001			0.00327	-1.5564			9.9103	0.0487			4.2425	2.344			0.0068957	1.219			0.00633405	0.445792			0.25	0.25			0.306383	0.823404
0.00327	39.7491			0.00328	-0.946045			11.319	1.32			8.3007	0.7811			0.0069167	1.306			0.0063532	0.540644			0.125	0.166667			0.478723	0.497872
0.00328	38.9252			0.00329	-0.0152588			4.94	0.66			0.2423	0.051			0.0069377	1.083			0.00637235	0.501453			1.85417	0.1875			0.382979	0.268085
0.00329	37.5824			0.0033	1.14441			4.1095	0.1171			0.211	0.672			0.0069582	0.941			0.00639149	0.613345			1.70833	0.166667			0.0765957	0.72766
0.0033	36.087			0.00331	1.84631			15.8987	0.0598			0.4215	0.0995			0.0069792	1.087			0.00641064	0.715013			0.875	0.25			0.287234	1.05319
0.00331	34.79			0.00332	2.04468			9.33	0.96			0.25	0.0801			0.0070001	1.201			0.00642979	0.69059			0.1875	0.145833			0.134043	0.287234
0.00332	34.1186			0.00333	1.77002			7.3983	2.291			0.629	1.6796			0.0070206	1.145			0.00644894	0.621297			2.22917	0.104167			0.153191	0.478723
0.00333	33.9966			0.00334	1.05286			14.9845	0.08			0.078	0.0997			0.0070416	1.308			0.00646809	0.528148			3.52083	0.166667			0.114894	0.248936
0.00334	34.0118			0.00335	0.686645			88.668	1.8886			5.6798	2.625			0.0070626	1.107			0.00648723	0.638904			1.33333	0.541667			0.191489	0.0574468
0.00335	34.0424			0.00336	0.732422			8.6015	0.1601			0.0976	0.0628			0.0070831	1.022			0.00650638	0.503725			0.333333	0.708333			0.134043	1.07234
0.00336	34.1949			0.00337	0.549316			3.418	2.42			0.5197	0.0686			0.0071041	0.827			0.00652553	0.625273			7.45833	0.0625			0.134043	0.478723
0.00337	34.5764			0.00338	0.228882			10.5	1.0545			4.75	0.08			0.0071251	0.673			0.00654468	0.529852			22.0208	0.604167			0.53617	0.555319
0.00338	35.0189			0.00339	-0.0762939			6.6095	0.0705			0.3205	1.5075			0.0071461	0.524			0.00656383	0.462831			11.2083	0.145833			0.478723	1.03404
0.00339	35.1715			0.0034	0.0305176			75.3905	0.1603			0.6601	6.3049			0.0071666	0.509			0.00658297	0.484414			0.291667	0.0625			0.0957447	1.91489
0.0034	34.8663			0.00341	0.518799			1.4179	0.1093			2.0935	0.1504			0.0071875	0.567			0.00660212	0.441816			4.9375	0.104167			0.0574468	0.0765957
0.00341	34.4391			0.00342	0.869751			14.8086	0.1018			33.0158	0.125			0.0072085	0.57			0.00662128	0.289597			0.333333	0.0625			0.229787	0.17234
0.00342	34.0729			0.00343	0.473022			3.9299	0.0705			1.6875	12.6581			0.007229	0.476			0.00664043	0.49407			0.3125	0.0833333			0.36383	0.210638
0.00343	33.8745			0.00344	-0.12207			5.668	0.09			3.949	9.17			0.00725	0.439			0.00665958	0.222576			0.625	0.333333			0.17234	0.708511
0.00344	34.1949			0.00345	0.137329			1.2811	1.5588			0.8713	0.078			0.007271	0.381			0.00667873	0.451471			0.75	0.125			0.114894	0.574468
0.00345	35.2325			0.00346	1.43433			6.297	0.0704			0.3085	1.5			0.0072915	0.385			0.00669788	0.487822			2.58333	0.0625			0.785106	0.382979
0.00346	36.7584			0.00347	2.85339			5.4451	0.0936			6.2655	0.9805			0.0073125	0.638			0.00671702	0.484414			0.958333	0.416667			1.32128	0.478723
0.00347	38.3759			0.00348	3.49426			1.242	0.078			0.2226	0.0897			0.0073335	0.573			0.00673617	0.509973			3.97917	0.0625			0.440426	0.459574
0.00348	39.6576			0.00349	2.70081			0.5159	0.1405			0.3866	12.1171			0.007354	0.46			0.00675532	0.524173			1.83333	0.208333			0.0574468	0.17234
0.00349	40.1916			0.0035	1.66321			0.2225	0.0781			7.7813	0.0705			0.0073749	0.389			0.00677447	0.5361			0.125	0.3125			0.344681	0.191489
0.0035	39.7186			0.00351	0.656128			0.51	0.0938			1.539	5.6407			0.0073959	0.433			0.00679362	0.522469			4.52083	0.25			0.229787	0.36383
0.00351	38.2843			0.00352	-0.320435			1.4296	0.09			1.1211	0.0628			0.0074169	0.45			0.00681276	0.474758			1.25	0.1875			0.191489	0.651064
0.00352	35.675			0.00353	-0.808716			0.1717	0.0608			2.7425	1.8107			0.0074374	0.407			0.00683191	0.512245			0.604167	0.520833			0.191489	0.114894
0.00353	32.0129			0.00354	-0.457764			14.8516	0.1094			0.0628	1.5			0.0074584	0.309			0.00685106	0.530988			0.520833	0.291667			0.651064	0.344681
0.00354	27.9846			0.00355	0.961304			23.7893	1.3045			0.3477	0.6719			0.0074794	0.45			0.00687021	0.413985			8	0.145833			0.268085	0.53617
0.00355	24.0631			0.00356	2.0752			46.6602	0.117			0.2695	1.6563			0.0074999	0.384			0.00688936	0.428184			10.0833	0.229167			0.517021	0.325532
0.00356	20.1569			0.00357	2.0752			8.9219	1.531			0.9375	1.1697			0.0075208	0.485			0.0069085	0.467375			0.979167	0.229167			0.17234	1.20638
0.00357	16.1743			0.00358	1.43433			1.4415	0.086			11.8438	0.0549			0.0075418	0.5			0.00692767	0.528148			16.5208	0.0833333			0.382979	0.708511
0.00358	12.3749			0.00359	0.717163			69.8691	0.156			0.0895	0.0695			0.0075623	0.408			0.00694681	0.557115			0.583333	0.1875			0.976596	0.0957447
0.00359	9.24683			0.0036	-0.335693			8.625	0.1115			0.7579	0.319			0.0075833	0.442			0.00696596	0.550868			0.520833	0.0625			0.114894	2.81489
0.0036	7.00378			0.00361	-0.823975			9.1016	0.1993			0.9881	7.4064			0.0076043	0.345			0.00698511	0.433296			1.10417	0.291667			1.93404	0.9
0.00361	5.63049			0.00362	-0.808716			8.0469	0.0938			0.0624	1.0195			0.0076248	0.494			0.00700426	0.493502			2.1875	0.104167			0.114894	0.344681
0.00362	4.71497			0.00363	-0.946045			3.8283	0.3205			0.4802	27.1797			0.0076458	0.566			0.00702341	0.672415			0.541667	0.6875			0.114894	0.0957447
0.00363	3.90625			0.00364	-0.946045			83.0662	0.0622			0.1405	0.1719			0.0076668	0.367			0.00704255	0.592898			6.29167	0.25			0.0765957	1.20638
0.00364	3.479			0.00365	-0.38147			35.08	3.1524			0.3595	0.0702			0.0076873	0.43			0.0070617	0.630385			2.83333	0.125			1.74255	0.689362
0.00365	3.37219			0.00366	0.549316			2.133	0.0703			5.2344	0.5158			0.0077082	0.459			0.00708085	0.669007			22.7708	0.104167			0.114894	1.66596
0.00366	3.14331			0.00367	0.854492			2.414	0.0702			0.4105	0.1			0.0077292	0.413			0.0071	0.582674			9.97917	0.270833			0.248936	0.459574
0.00367	2.74658			0.00368	0.808716			51.9493	0.0705			4.961	13.85			0.0077502	0.4			0.00711915	0.456583			1.91667	0.1875			0.0765957	0.440426
0.00368	2.33459			0.00369	0.747681			41.1329	0.7815			11.031	0.203			0.0077707	0.404			0.00713829	0.467943			31.3125	0.229167			0.36383	2.25957
0.00369	2.12097			0.0037	0.946045			0.2187	0.1173			1.043	0.0702			0.0077917	0.503			0.00715744	0.414553			6.79167	0.229167			1.12979	0.287234
0.0037	1.9989			0.00371	1.05286			30.371	0.1095			3.449	0.08			0.0078127	0.54			0.00717659	0.411713			0.6875	0.166667			0.229787	0.210638
0.00371	1.75476			0.00372	0.946045			0.0702	0.0622			0.0781	8.1			0.0078332	0.41			0.00719574	0.471919			0.770833	0.895833			0.191489	0.229787
0.00372	1.35803			0.00373	0.564575			1.1092	2.031			0.0625	0.547			0.0078542	0.411			0.00721489	0.560523			0.791667	0.0625			0.459574	0.517021
0.00373	0.915527			0.00374	-0.442505			2.164	0.1484			0.0705	0.1001			0.0078751	0.352			0.00723405	0.596306			0.125	0.145833			0.191489	1.07234
0.00374	0.640869			0.00375	-1.49536			29.6992	0.2734			3.3106	0.094			0.0078956	0.53			0.0072532	0.513949			6.875	0.125			1.16809	0.72766
0.00375	0.915527			0.00376	-2.01416			0.5547	1.291			2.7199	0.1565			0.0079166	0.528			0.00727235	0.466807			5.85417	0.0625			0.0957447	0.134043
0.00376	1.98364			0.00377	-1.89209			10.461	2.3908			2.76	0.0701			0.0079376	0.382			0.00729149	0.608801			0.770833	0.0833333			0.746809	0.9
0.00377	3.82996			0.00378	-2.0752			75.6914	0.1309			0.8983	0.3399			0.0079581	0.501			0.00731064	0.549164			28.1875	0.166667			0.382979	1.43617
0.00378	6.3324			0.00379	-2.68555			0.1799	0.0996			1.0395	2.953			0.0079791	0.473			0.00732979	0.493502			27.6667	0.375			0.0765957	0.53617
0.00379	8.83484			0.0038	-3.05176			1.281	0.422			1.5624	13.5			0.0080001	0.423			0.00734894	0.461695			23.2292	0.104167			0.287234	0.0765957
0.0038	10.9558			0.00381	-2.76184			21.3399	0.125			0.5505	0.41			0.008021	0.501			0.00736809	0.42932			14.9792	0.0625			0.0765957	0.880851
0.00381	13.3514			0.00382	-2.09045			1.121	6.6719			0.3905	0.0626			0.0080416	0.51			0.00738723	0.522469			11.9167	0.0833333			0.210638	0.72766
0.00382	16.2353			0.00383	-0.762939			53.5391	0.1406			8.297	1.88			0.0080625	0.498			0.00740638	0.423072			2.4375	0.104167			0.0957447	1.8
0.00383	18.8599			0.00384	0.823975			31.4902	2.25			2.0939	0.0469			0.0080835	0.494			0.00742553	0.345827			32.3542	0.1875			0.153191	0.36383
0.00384	20.1569			0.00385	1.69373			3.7655	0.1014			0.8671	81.0588			0.008104	0.525			0.00744468	0.455447			1.45833	0.25			0.0574468	2.35532
0.00385	20.0806			0.00386	1.98364			65.8477	0.2189			1.2031	0.0702			0.008125	0.509			0.00746383	0.513949			7.35417	0.0625			0.0765957	0.765957
0.00386	18.9514			0.00387	2.27356			0.0705	0.0489			4	4.9844			0.008146	0.509			0.00748297	0.541212			0.166667	0.0833333			0.631915	0.765957
0.00387	16.9678			0.00388	2.63977			19.0314	0.0783			0.6874	2.742			0.0081665	0.576			0.00750212	0.507133			0.145833	0.0833333			0.134043	0.459574
0.00388	14.5264			0.00389	2.76184			12.711	0.328			1.621	1.4025			0.0081875	0.728			0.00752127	0.644584			2.33333	0.125			0.53617	0.287234
0.00389	12.0392			0.0039	2.86865			17.5585	0.0704			1.5465	10.2342			0.0082084	0.684			0.00754043	0.653104			0.729167	0.0833333			0.191489	0.0957447
0.0039	9.85718			0.00391	2.86865			0.3359	0.0703			0.2342	0.0899			0.008229	0.552			0.00755958	0.526445			0.833333	0.104167			0.268085	2.92979
0.00391	8.01086			0.00392	3.41797			7.0897	0.6408			4.238	4.5783			0.0082499	0.414			0.00757873	0.454879			1.10417	0.4375			0.0765957	0.114894
0.00392	6.34766			0.00393	3.58582			0.0587	0.8283			0.199	8.6405			0.0082709	0.386			0.00759788	0.411145			0.145833	0.354167			0.210638	1.58936
0.00393	4.92859			0.00394	3.2959			7.7345	0.1875			1.6601	0.879			0.0082919	0.377			0.00761702	0.44068			2.1875	0.166667			1.53191	0.229787
0.00394	4.0741			0.00395	2.73132			8.4296	0.0705			0.922	3.3359			0.0083124	0.316			0.00763617	0.37025			0.958333	0.3125			0.72766	3.14043
0.00395	3.49426			0.00396	2.21252			7.379	2			0.0895	45.6015			0.0083334	0.444			0.00765532	0.410009			0.604167	0.375			0.651064	5.87872
0.00396	3.28064			0.00397	1.02234			1.168	1.1503			4.4925	6.3787			0.0083544	0.553			0.00767447	0.554275			10	0.354167			0.0574468	1.26383
0.00397	3.57056			0.00398	-0.701904			4.328	0.711			3.3905	0.2734			0.0083749	0.581			0.00769362	0.656512			2.35417	0.625			0.210638	1.51277
0.00398	4.19617			0.00399	-1.9989			14.301	0.086			3.117	1.0118			0.0083958	0.548			0.00771276	0.530988			0.416667	0.25			0.651064	0.153191
0.00399	5.0354			0.004	-1.8158			22	0.5195			1.4808	17.18			0.0084168	0.703			0.00773191	0.541212			0.229167	0.104167			0.0574468	0.823404
0.004	5.9967			0.00401	-0.686645			1.9687	0.131			1.9687	18.797			0.0084373	0.77			0.00775106	0.542348			3.54167	0.333333			0.517021	0.191489
0.00401	6.75964			0.00402	0.610352			6.3201	0.1719			0.281	0.0548			0.0084583	0.501			0.00777021	0.572451			0.729167	0.166667			0.785106	0.497872
0.00402	7.49206			0.00403	1.58691			12.2775	5.9297			0.2307	0.1092			0.0084793	0.356			0.00778936	0.518493			0.145833	0.229167			1.81915	1.34043
0.00403	7.9956			0.00404	1.75476			18.4063	0.0705			1.3124	0.0702			0.0084998	0.407			0.0078085	0.512813			0.854167	0.104167			0.842553	0.612766
0.00404	8.01086			0.00405	1.7395			18.1015	0.3592			3.625	0.047			0.0085208	0.386			0.00782767	0.607097			0.354167	0.0625			2.48936	0.134043
0.00405	7.53784			0.00406	1.63269			4.0705	0.922			5.7345	0.0897			0.0085418	0.506			0.00784681	0.678095			0.5	0.333333			0.344681	0.306383
0.00406	6.72913			0.00407	1.67847			19.2735	0.125			5.5978	0.1095			0.0085627	0.517			0.00786596	0.587218			0.854167	0.0625			0.804255	0.134043
0.00407	5.90515			0.00408	2.02942			2.4064	1.1796			0.1405	0.5			0.0085832	0.636			0.00788511	0.516221			0.145833	0.708333			0.114894	0.36383
0.00408	5.0354			0.00409	1.96838			83.461	0.0508			0.7695	9.082			0.0086042	0.54			0.00790426	0.59801			7.16667	0.0625			1.03404	0.229787
0.00409	4.15039			0.0041	1.54114			12.0505	0.125			2.1913	0.6404			0.0086252	0.612			0.00792341	0.461127			0.145833	0.208333			0.517021	0.995745
0.0041	3.46374			0.00411	0.961304			31.8204	1.414			0.6091	0.5469			0.0086457	0.62			0.00794255	0.604258			0.458333	0.5			0.248936	0.114894
0.00411	3.08228			0.00412	0.88501			5.2659	2.4219			0.9297	16.0785			0.0086667	0.503			0.0079617	0.530988			0.208333	1.4375			0.287234	1.7617
0.00412	2.92969			0.00413	0.610352			70.6409	2.5702			0.3479	1.3005			0.0086877	0.649			0.00798085	0.536668			0.916667	0.270833			0.382979	0.517021
0.00413	2.80762			0.00414	-0.0152588			3.67	1.5781			0.7189	0.1172			0.0087082	0.857			0.008	0.415121			3.52083	0.104167			1.41702	1.8
0.00414	2.79236			0.00415	-0.946045			5.1797	0.281			0.578	0.0785			0.0087292	0.84			0.00801915	0.544052			3.14583	0.0833333			0.344681	0.114894
0.00415	2.7771			0.00416	-1.63269			23.4454	2.9531			1.629	0.082			0.0087501	0.728			0.00803829	0.469647			0.104167	0.104167			0.0957447	0.382979
0.00416	2.76184			0.00417	-1.5564			19.0509	0.0705			0.1717	0.0469			0.0087706	0.523			0.00805744	0.620729			5.70833	0.229167			0.306383	2.41277
0.00417	3.06702			0.00418	-1.297			8.3595	0.125			2.406	1.0391			0.0087916	0.436			0.00807659	0.528716			15.375	0.0625			0.191489	1.01489
0.00418	3.72314			0.00419	-0.640869			44.9805	1.5547			0.168	0.0703			0.0088126	0.338			0.00809574	0.498046			3.85417	0.333333			0.153191	0.268085
0.00419	4.65393			0.0042	-0.198364			7	0.4501			4.5	28.6876			0.0088331	0.212			0.00811489	0.533828			2.04167	0.0833333			0.0957447	0.574468
0.0042	5.63049			0.00421	0.106812			1	0.0859			9.453	6.5785			0.0088541	0.34			0.00813405	0.561091			0.666667	0.0625			0.229787	0.402128
0.00421	6.37817			0.00422	0.686645			3.2656	0.4805			0.4295	0.1715			0.0088751	0.488			0.0081532	0.626409			4.54167	0.0833333			0.36383	2.02979
0.00422	6.86645			0.00423	0.762939			17.578	0.1093			0.3085	0.0783			0.008896	0.496			0.00817235	0.551436			4.89583	0.166667			0.36383	0.248936
0.00423	7.49206			0.00424	0.549316			23.6405	3.164			1.9105	4.5935			0.0089165	0.427			0.00819149	0.518493			1.14583	0.0833333			5.30426	0.880851
0.00424	8.08716			0.00425	0.50354			8.789	0.8795			3.543	0.1406			0.0089375	0.58			0.00821064	0.513949			2.64583	0.354167			0.153191	0.421277
0.00425	8.11767			0.00426	0.564575			5.5195	2.2813			6.875	0.0625			0.0089585	0.616			0.00822979	0.554275			4.08333	0.166667			0.325532	1.51277
0.00426	7.40051			0.00427	0.717163			19.1018	0.0783			0.1329	0.1171			0.008979	0.491			0.00824894	0.583242			12.5	0.270833			0.17234	0.0574468
0.00427	6.10352			0.00428	0.762939			21.3592	1.1396			0.1795	0.0705			0.009	0.473			0.00826809	0.517357			0.0833333	0.145833			0.421277	0.287234
0.00428	4.74548			0.00429	0.717163			0.211	0.9491			2.4063	0.078			0.009021	0.539			0.00828723	0.569043			0.520833	0.0625			0.785106	0.153191
0.00429	3.43323			0.0043	0.366211			7.211	1.3514			7.328	0.0702			0.0090415	0.539			0.00830638	0.60369			2.0625	0.125			0.53617	1.8383
0.0043	2.65503			0.00431	-0.0762939			0.8125	3.0274			0.8087	0.1719			0.0090625	0.428			0.00832553	0.608801			5.72917	0.625			0.53617	0.382979
0.00431	2.82288			0.00432	-0.62561			27.2695	2.2265			0.543	0.1095			0.0090834	0.557			0.00834468	0.450903			1.52083	0.1875			0.153191	0.248936
0.00432	3.8147			0.00433	-0.610352			35.7305	0.3009			3.5315	0.7575			0.0091039	0.499			0.00836383	0.478166			1.41667	0.354167			0.478723	0.0765957
0.00433	5.7373			0.00434	0.167847			8.9766	0.113			1.0118	0.1287			0.0091249	0.271			0.00838297	0.597442			6.6875	0.104167			0.517021	0.210638
0.00434	8.98743			0.00435	1.11389			2.6952	0.079			0.6523	13.672			0.0091459	0.342			0.00840212	0.598578			1.27083	0.0625			0.670213	0.402128
0.00435	13.5193			0.00436	1.89209			5.949	0.1105			0.3283	0.0465			0.0091669	0.276			0.00842127	0.523605			9.02083	0.125			0.0574468	0.593617
0.00436	18.8446			0.00437	2.63977			21.7383	0.0704			6.6715	0.0821			0.0091874	0.308			0.00844043	0.601986			3.97917	0.25			0.0574468	0.134043
0.00437	24.1699			0.00438	2.54822			41.5	1.5895			0.2425	12.1715			0.0092084	0.389			0.00845958	0.585514			0.25	0.166667			0.0574468	0.248936
0.00438	28.7781			0.00439	1.44958			10.13	0.4412			1.2306	1.0783			0.0092294	0.351			0.00847873	0.428752			3	0.1875			0.114894	0.382979
0.00439	32.486			0.0044	0.0305176			88.55	0.117			2.5699	3.2812			0.0092499	0.336			0.00849788	0.415121			17.75	0.125			0.593617	0.0957447
0.0044	35.2173			0.00441	-0.686645			6.8599	0.5895			1.082	1.0785			0.0092708	0.396			0.00851702	0.540644			1.375	0.104167			1.64681	0.0574468
0.00441	36.7889			0.00442	-0.747681			4.31	0.1913			0.6991	0.078			0.0092918	0.407			0.00853617	0.557683			0.208333	0.208333			0.861702	1.03404
0.00442	37.4451			0.00443	-0.946045			19.3128	3.539			6.5155	0.0937			0.0093123	0.359			0.00855532	0.495774			5.75	0.0833333			0.919149	0.287234
0.00443	37.8113			0.00444	-0.640869			18.16	0.199			2.082	0.6408			0.0093333	0.446			0.00857447	0.569611			2.64583	0.104167			0.114894	0.191489
0.00444	37.9028			0.00445	0.0915527			0.2405	0.531			0.7776	25.992			0.0093543	0.334			0.00859362	0.52758			7.3125	0.125			0.0574468	2.39362
0.00445	37.7808			0.00446	1.02234			1.836	0.9295			0.1409	4.9065			0.0093748	0.288			0.00861276	0.660487			15.9792	0.0625			2.31702	0.191489
0.00446	37.7502			0.00447	1.63269			6.2265	0.1406			0.4531	0.3205			0.0093958	0.225			0.00863191	0.6372			0.25	0.0833333			0.134043	0.287234
0.00447	37.9944			0.00448	1.75476			47.6015	0.0681			1.6487	3.3593			0.0094168	0.196			0.00865106	0.71047			0.145833	0.0625			1.58936	1.60851
0.00448	38.3453			0.00449	1.02234			5.2187	0.2399			1.34	0.0549			0.0094377	0.319			0.00867021	0.563931			0.145833	0.125			0.0957447	0.746809
0.00449	38.7115			0.0045	0.289917			24.371	1.1307			7.125	4.086			0.0094582	0.464			0.00868936	0.608801			0.166667	0.104167			0.248936	0.17234
0.0045	38.9557			0.00451	-0.320435			3.0895	1.8105			0.8285	0.08			0.0094792	0.521			0.0087085	0.5503			0.0625	0.270833			0.555319	0.229787
0.00451	39.2609			0.00452	-0.305176			6.0238	1.5293			6.3007	0.3887			0.0095002	0.359			0.00872765	0.528148			0.229167	0.145833			0.268085	0.689362
0.00452	39.444			0.00453	0.259399			9.0702	5.6401			3.1565	1.164			0.0095207	0.416			0.00874682	0.601418			0.395833	0.0833333			0.229787	0.153191
0.00453	39.2456			0.00454	1.34277			21.4415	4.7595			1.625	0.121			0.0095417	0.509			0.00876596	0.583242			16.7708	0.0625			0.72766	0.478723
0.00454	38.9557			0.00455	2.44141			0.0899	1.5098			0.3635	8.1015			0.0095627	0.467			0.00878511	0.488958			5.29167	0.166667			1.60851	10.3787
0.00455	38.2385			0.00456	2.74658			0.7423	0.0601			0.1017	12.9061			0.0095832	0.382			0.00880426	0.624705			2.16667	0.1875			0.478723	1.01489
0.00456	37.5671			0.00457	2.60925			15.1405	0.0682			2.1095	0.1719			0.0096041	0.589			0.00882341	0.550868			0.625	0.104167			0.210638	8.94255
0.00457	37.5671			0.00458	1.67847			21.9002	0.8787			2.0785	0.4687			0.0096251	0.567			0.00884256	0.53042			5.70833	0.0833333			0.0574468	0.36383
0.00458	38.2996			0.00459	0.396728			4.1015	0.1309			0.1211	0.1502			0.0096456	0.41			0.0088617	0.481006			2.97917	0.1875			0.421277	0.765957
0.00459	39.3524			0.0046	-0.137329			1.3673	0.4786			2.0703	0.1503			0.0096666	0.516			0.00888085	0.59801			2.39583	0.1875			0.785106	0.248936
0.0046	40.3595			0.00461	-0.137329			63.543	3.3901			3.75	0.0701			0.0096876	0.503			0.0089	0.646288			0.770833	0.166667			0.229787	0.804255
0.00461	41.1377			0.00462	0.167847			0.086	0.1195			6.1485	0.0703			0.0097081	0.436			0.00891915	0.630953			2.875	0.104167			0.612766	1.55106
0.00462	41.7023			0.00463	0.442505			9.301	0.06			1.2617	0.0549			0.0097291	0.513			0.0089383	0.477598			21.4167	0.104167			0.210638	0.402128
0.00463	42.0685			0.00464	1.38855			0.049	0.1001			1.9297	3.5315			0.0097501	0.705			0.00895744	0.646288			5.66667	0.0625			0.0574468	0.497872
0.00464	42.2363			0.00465	2.39563			1.5783	0.6409			0.0625	0.0897			0.009771	0.61			0.00897659	0.518493			0.5	0.125			0.785106	0.325532
0.00465	42.2211			0.00466	3.15857			1.1329	0.08			1.1211	11.8596			0.0097915	0.517			0.00899574	0.579835			1.6875	0.0625			0.593617	0.248936
0.00466	41.7938			0.00467	2.80762			32.172	0.06			2.2228	7.5313			0.0098125	0.55			0.00901489	0.463967			0.3125	0.104167			0.229787	0.248936
0.00467	41.0461			0.00468	2.13623			0.121	0.1999			6.5	3.2266			0.0098335	0.408			0.00903404	0.486118			0.166667	0.0625			1.47447	0.574468
0.00468	40.39			0.00469	1.86157			10.6386	0.369			1.3045	0.0995			0.009854	0.412			0.0090532	0.481006			0.125	0.1875			0.114894	2.64255
0.00469	40.2222			0.0047	1.90735			5.4767	1.06			0.1015	45.094			0.009875	0.63			0.00907235	0.419097			14.8542	0.125			0.17234	0.574468
0.0047	40.3748			0.00471	2.02942			8	0.0705			0.37	0.1897			0.009896	0.638			0.00909149	0.54178			0.25	0.104167			0.287234	0.612766
0.00471	40.6189			0.00472	1.84631			51.8087	1.779			0.289	7.8205			0.0099165	0.603			0.00911064	0.481574			5.0625	0.125			0.210638	1.05319
0.00472	40.5884			0.00473	1.09863			4.8045	0.121			4.8395	0.0625			0.0099375	0.348			0.00912979	0.556547			1.08333	0.0833333			0.842553	0.114894
0.00473	40.2527			0.00474	-0.152588			4.0703	2.961			1.7967	8			0.0099584	0.319			0.00914894	0.613913			3.20833	0.0833333			0.114894	0.17234
0.00474	39.566			0.00475	-1.43433			52.1285	3.2308			0.7697	0.1506			0.0099789	0.34			0.00916809	0.468511			2.33333	0.104167			0.0574468	0.344681
0.00475	38.4674			0.00476	-1.92261			1.5232	0.07			1.3907	0.2795			0.0099999	0.37			0.00918723	0.516789			5.5625	0.208333			2.94894	0.459574
0.00476	37.3993			0.00477	-1.31226			7.25	0.414			27.5	4.7732			0.0100209	0.385			0.00920638	0.513381			1.5625	0.208333			3.38936	0.0957447
0.00477	36.6974			0.00478	-0.183105			34.779	0.4103			0.3203	0.6113			0.0100419	0.531			0.00922553	0.58949			1.97917	0.166667			1.22553	4.99787
0.00478	36.5295			0.00479	0.747681			1.6329	0.2188			2.7579	0.0548			0.0100624	0.763			0.00924468	0.530988			6.1875	0.0833333			0.36383	1.32128
0.00479	37.0483			0.0048	0.930786			2.086	2.6113			0.289	94.6405			0.0100834	0.815			0.00926383	0.509405			0.958333	0.0625			0.517021	0.746809
0.0048	38.1012			0.00481	0.473022			11.2109	0.079			3.1875	0.07			0.0101044	0.664			0.00928297	0.453175			1.4375	0.125			0.651064	0.631915
0.00481	39.2151			0.00482	-0.0152588			0.09	0.8898			1	0.2405			0.0101249	0.785			0.00930212	0.506565			0.0833333	0.270833			0.17234	0.36383
0.00482	39.9475			0.00483	-0.152588			0.8202	0.6522			0.4921	9.789			0.0101458	0.797			0.00932127	0.529852			9.3125	0.270833			0.153191	0.708511
0.00483	40.1611			0.00484	-0.244141			1.1287	0.3126			7.8595	3.4605			0.0101668	0.56			0.00934043	0.53042			1.25	0.208333			0.153191	0.0957447
0.00484	40.0543			0.00485	-0.564575			36.4705	0.0899			0.0937	0.119			0.0101873	0.478			0.00935958	0.6514			1.4375	0.125			0.651064	0.0957447
0.00485	39.8102			0.00486	-0.640869			0.086	0.1018			0.3397	0.1798			0.0102083	0.389			0.00937873	0.536668			7.20833	0.125			1.35957	0.555319
0.00486	39.444			0.00487	-0.350952			3.6955	0.0702			3.258	2.4491			0.0102293	0.358			0.00939788	0.442952			7.29167	0.291667			0.191489	0.785106
0.00487	39.1083			0.00488	-0.274658			1.4101	0.5301			0.7969	0.1015			0.0102498	0.43			0.00941702	0.509973			2.97917	0.0625			0.191489	0.36383
0.00488	39.0625			0.00489	-0.473022			9.9063	0.4687			0.8281	0.0508			0.0102708	0.417			0.00943617	0.577563			0.354167	0.0833333			0.593617	0.344681
0.00489	39.2761			0.0049	-1.14441			10.621	0.0702			0.4101	0.0995			0.0102917	0.597			0.00945532	0.42932			1.25	0.0625			0.229787	0.210638
0.0049	39.505			0.00491	-1.67847			18.0292	0.0505			0.34	0.0465			0.0103127	0.534			0.00947447	0.548596			5.35417	0.104167			1.22553	0.210638
0.00491	39.4745			0.00492	-1.78528			4.3908	0.086			0.375	12.8985			0.0103332	0.593			0.00949362	0.622433			11.2292	0.166667			0.229787	0.0765957
0.00492	39.3372			0.00493	-0.839233			0.0935	0.0805			16.0628	18.7695			0.0103542	0.804			0.00951276	0.457719			1.29167	0.0833333			0.287234	2.08723
0.00493	39.2609			0.00494	0.656128			12.7303	0.7575			0.9609	13.3201			0.0103752	0.817			0.00953191	0.556547			5.95833	0.0833333			0.134043	0.0957447
0.00494	39.0472			0.00495	2.21252			44.6289	0.069			0.25	0.119			0.0103957	0.598			0.00955106	0.467375			5.41667	0.0833333			0.248936	2.47021
0.00495	38.6505			0.00496	2.63977			77.4295	0.0704			0.6565	1.3104			0.0104167	0.471			0.00957021	0.419097			0.916667	0.0833333			0.459574	0.0765957
0.00496	38.3148			0.00497	2.38037			50.8106	0.2306			0.1287	0.0704			0.0104377	0.433			0.00958936	0.534964			22.4375	0.104167			0.670213	0.938298
0.00497	38.559			0.00498	2.24304			4.3516	0.0781			2.9725	19.047			0.0104582	0.411			0.0096085	0.523037			0.270833	0.0625			0.72766	3.54255
0.00498	39.0167			0.00499	2.04468			0.051	0.0705			4.328	0.2305			0.0104791	0.434			0.00962765	0.553139			0.1875	0.0625			0.248936	0.555319
0.00499	39.3829			0.005	2.04468			14.9005	0.08			3.1405	4.199			0.0105001	0.642			0.00964682	0.612777			5.72917	0.104167			0.459574	2.68085
0.005	39.4287			0.00501	2.47192			1.7341	1.1991			0.203	0.0895			0.0105206	0.705			0.00966596	0.496342			1.91667	0.25			0.421277	3.82979
0.00501	39.2151			0.00502	2.92969			2.6018	0.2198			10.46	3.32			0.0105416	0.686			0.00968511	0.643448			0.125	0.166667			0.268085	3.96383
0.00502	39.0167			0.00503	3.17383			13.66	0.0507			0.52	24.5997			0.0105626	0.611			0.00970426	0.647424			0.0833333	0.0833333			0.0765957	0.651064
0.00503	39.1083			0.00504	3.37219			6.75	0.4882			2.01	0.0508			0.0105831	0.541			0.00972341	0.566771			0.1875	0.125			0.0957447	2.83404
0.00504	39.2303			0.00505	2.89917			2.7224	0.0699			1.17	0.121			0.0106041	0.528			0.00974256	0.490094			0.0625	0.270833			0.344681	0.555319
0.00505	39.2609			0.00506	1.95312			9.8905	0.0998			0.35	0.11			0.0106251	0.623			0.0097617	0.567339			0.0833333	0.1875			0.210638	1.97234
0.00506	39.4745			0.00507	1.06812			0.867	0.9687			0.2031	0.0785			0.010646	0.885			0.00978085	0.542348			0.125	0.0625			0.0765957	0.134043
0.00507	39.7949			0.00508	0.228882			1.2969	0.14			0.3982	0.0897			0.0106665	0.978			0.0098	0.505429			0.166667	0.5625			0.823404	0.497872
0.00508	40.0391			0.00509	-0.213623			20.2187	4.6102			10.0935	0.0899			0.0106875	0.792			0.00981915	0.478734			1.8125	0.104167			0.382979	3.04468
0.00509	40.329			0.0051	-0.793457			21.082	2.2421			1.8515	1.6795			0.0107085	0.566			0.0098383	0.534396			0.333333	2.91667			0.114894	0.574468
0.0051	40.4358			0.00511	-1.35803			1.2267	0.1012			0.3202	0.629			0.010729	0.661			0.00985744	0.453175			0.770833	0.354167			0.210638	0.114894
0.00511	40.4663			0.00512	-1.90735			5.5	0.1483			4.469	11.6895			0.01075	0.525			0.00987659	0.537236			0.166667	1.79167			1.28298	1.18723
0.00512	40.3748			0.00513	-2.12097			10.7286	0.4103			6.1095	0.0783			0.010771	0.398			0.00989574	0.458287			0.1875	0.916667			0.114894	0.0957447
0.00513	40.329			0.00514	-1.77002			36.2265	1.1365			1.2185	0.0507			0.0107915	0.354			0.00991489	0.444656			0.3125	0.270833			0.17234	0.210638
0.00514	40.0543			0.00515	-0.869751			5.5469	0.242			1.371	0.0899			0.0108125	0.343			0.00993404	0.539508			0.833333	0.145833			0.497872	0.440426
0.00515	39.6576			0.00516	-0.350952			2.6018	2.6601			0.5	0.0695			0.0108334	0.396			0.0099532	0.505429			1.4375	0.270833			2.18298	1.57021
0.00516	39.2609			0.00517	0.350952			22.7265	0.0701			0.6407	0.0895			0.0108539	0.501			0.00997235	0.49975			0.375	0.1875			0.134043	0.938298
0.00517	39.0472			0.00518	1.20544			2.8518	4.2308			7.0705	0.5195			0.0108749	0.565			0.00999149	0.5361			0.125	1.29167			0.268085	0.976596
0.00518	38.9099			0.00519	2.09045			33.08	3.5585			23.75	10.1993			0.0108959	0.476			0.0100106	0.615617			0.104167	0.0833333			4.02128	0.114894
0.00519	38.7268			0.0052	2.67029			16.1719	0.4299			0.289	0.078			0.0109169	0.435			0.0100298	0.64572			0.291667	0.729167			0.191489	0.191489
0.0052	38.7421			0.00521	2.63977			9.906	0.2695			0.4415	0.047			0.0109374	0.514			0.0100489	0.597442			10.875	1.1875			0.36383	0.631915
0.00521	38.8489			0.00522	2.59399			8.6915	0.1599			3.0585	0.121			0.0109584	0.518			0.0100681	0.513949			15.8333	0.291667			1.37872	1.34043
0.00522	38.9252			0.00523	2.74658			0.0975	3.1599			1.9921	0.5095			0.0109793	0.443			0.0100872	0.507701			0.541667	0.333333			0.0957447	0.72766
0.00523	38.9862			0.00524	3.15857			2.869	0.1095			0.4215	0.13			0.0109999	0.652			0.0101064	0.58381			7.95833	0.25			0.268085	0.440426
0.00524	39.1846			0.00525	3.14331			4.3437	0.17			0.7105	0.0585			0.0110208	0.807			0.0101255	0.423072			0.416667	0.0833333			0.670213	0.229787
0.00525	39.4592			0.00526	2.79236			7.2733	0.3203			0.0703	15.2793			0.0110418	0.844			0.0101447	0.54178			1.04167	0.208333			0.593617	0.459574
0.00526	39.7644			0.00527	2.39563			58.9101	1.2987			5.2969	0.0977			0.0110623	0.76			0.0101638	0.474191			39.6458	0.125			0.823404	0.114894
0.00527	39.9933			0.00528	1.95312			6.6409	2.4399			5.172	0.207			0.0110833	0.733			0.010183	0.471351			0.770833	0.979167			1.51277	0.210638
0.00528	40.2527			0.00529	1.75476			9.8828	3.15			0.1405	0.0625			0.0111043	0.618			0.0102021	0.531556			4.29167	3.10417			0.0765957	0.134043
0.00529	40.2985			0.0053	1.31226			23.9686	0.08			0.4685	0.1697			0.0111248	0.512			0.0102213	0.59233			0.770833	0.5625			0.0957447	0.0765957
0.0053	40.2222			0.00531	0.656128			19.1408	0.07			8.4687	8.3905			0.0111458	0.584			0.0102404	0.530988			1.85417	0.1875			1.49362	0.0957447
0.00531	40.1916			0.00532	0.0457764			20.7698	0.4197			0.8124	0.0509			0.0111667	0.677			0.0102596	0.601418			0.104167	0.166667			0.0765957	0.382979
0.00532	40.3137			0.00533	-0.289917			14.7595	0.5899			1.2382	0.2189			0.0111877	0.508			0.0102787	0.534964			0.770833	0.104167			0.344681	1.24468
0.00533	40.7257			0.00534	-0.0762939			17.5	0.3305			0.0625	0.121			0.0112082	0.411			0.0102979	0.569611			0.958333	0.708333			0.36383	0.36383
0.00534	41.2292			0.00535	0.335693			57.6325	0.3514			0.586	4.9063			0.0112292	0.355			0.010317	0.658216			0.458333	0.0833333			0.191489	0.517021
0.00535	41.5039			0.00536	0.488281			28.1522	0.52			3.2185	0.047			0.0112502	0.499			0.0103362	0.584378			4.20833	0.0833333			0.17234	0.344681
0.00536	41.7023			0.00537	0.213623			0.8909	2.37			4.5195	0.0507			0.0112707	0.608			0.0103553	0.591194			0.375	0.125			0.229787	1.11064
0.00537	41.9006			0.00538	0.0915527			1.3128	0.5587			0.0702	0.1285			0.0112917	0.682			0.0103745	0.569043			0.104167	0.4375			1.20638	1.22553
0.00538	41.9159			0.00539	0.259399			1.5075	0.047			0.2893	5.6407			0.0113127	0.824			0.0103936	0.449767			0.375	0.125			0.114894	0.593617
0.00539	41.7328			0.0054	0.595093			7.75	1.6895			0.0625	0.2707			0.0113332	0.698			0.0104128	0.458287			0.291667	0.270833			0.134043	0.880851
0.0054	41.3666			0.00541	0.808716			1.6799	0.2187			3.3671	0.0507			0.0113541	0.742			0.0104319	0.496342			2.9375	0.104167			0.0574468	0.210638
0.00541	41.0919			0.00542	1.02234			3.3045	0.7815			0.0701	0.1095			0.0113751	0.669			0.0104511	0.571883			0.416667	0.0833333			0.0957447	1.14894
0.00542	40.8173			0.00543	1.31226			8.4804	0.1915			0.1095	0.0897			0.0113956	0.602			0.0104702	0.528716			12.1458	0.0625			0.36383	0.0765957
0.00543	40.4205			0.00544	0.946045			15.0078	2.6114			0.5	8.8479			0.0114166	0.624			0.0104894	0.513949			3.25	0.0833333			0.0765957	0.0765957
0.00544	39.917			0.00545	0.915527			11.9105	0.3592			0.1991	42.6486			0.0114376	0.438			0.0105085	0.525877			5.25	0.0833333			0.0765957	3.10213
0.00545	39.4897			0.00546	1.23596			8.631	3.66			1.1915	0.0703			0.0114586	0.4			0.0105276	0.593466			5.16667	0.125			0.53617	0.210638
0.00546	39.1998			0.00547	2.39563			2.4378	0.2107			2.7969	36.5897			0.0114791	0.439			0.0105468	0.5503			0.875	0.333333			0.114894	0.248936
0.00547	38.8794			0.00548	3.98254			0.5159	0.24			0.5	8.711			0.0115001	0.341			0.010566	0.570747			1.60417	0.0625			3.6383	0.306383
0.00548	38.7573			0.00549	6.14929			17.3594	1.3514			1.2381	0.4373			0.011521	0.209			0.0105851	0.617889			0.8125	0.125			0.229787	0.114894
0.00549	38.9404			0.0055	9.62829			26.672	0.5215			1.625	0.082			0.0115415	0.376			0.0106043	0.432728			1.20833	1.5625			1.68511	1.16809
0.0055	39.4287			0.00551	13.9313			342.06	0.1191			4.6175	0.0469			0.0115625	0.401			0.0106234	0.587218			0.458333	0.0625			0.459574	1.7617
0.00551	40.0696			0.00552	18.4937			11.7597	0.3495			0.3321	0.1171			0.0115835	0.522			0.0106426	0.479302			0.25	0.645833			1.51277	0.248936
0.00552	40.5273			0.00553	22.522			2.9702	1.7595			0.1797	0.0625			0.011604	0.308			0.0106617	0.549732			0.958333	0.458333			0.0574468	0.153191
0.00553	40.5731			0.00554	25.5432			0.617	0.7286			3.1797	0.0895			0.011625	0.351			0.0106808	0.571315			0.125	2.08333			0.0765957	0.880851
0.00554	40.0543			0.00555	27.5116			0.0505	1.3982			0.1094	0.1601			0.011646	0.568			0.0107	0.480438			0.166667	0.0625			0.0957447	1.14894
0.00555	39.505			0.00556	29.3426			23.9103	0.0625			0.16	1.7617			0.0116665	0.507			0.0107192	0.525877			0.291667	1.14583			0.268085	0.53617
0.00556	39.2456			0.00557	31.1432			15.0547	0.0625			0.1092	4.9296			0.0116875	0.413			0.0107383	0.539508			0.4375	0.625			1.30213	1.62766
0.00557	39.1693			0.00558	31.8298			5.5702	0.199			0.5469	0.09			0.0117084	0.539			0.0107574	0.414553			6.08333	0.604167			0.0574468	0.344681
0.00558	39.5203			0.00559	31.9519			14.2615	0.7698			9.0628	0.0702			0.0117289	0.58			0.0107766	0.528716			4.125	0.229167			0.0765957	0.517021
0.00559	40.0238			0.0056	31.662			6.4063	7.047			0.9495	0.453			0.0117499	0.678			0.0107957	0.650264			1.10417	0.291667			1.12979	0.114894
0.0056	40.3748			0.00561	31.6467			20.207	0.203			1.078	0.0783			0.0117709	0.736			0.0108149	0.636632			0.354167	0.0625			0.0574468	0.440426
0.00561	40.4663			0.00562	31.0822			37.1795	0.0598			2.6878	0.078			0.0117919	0.444			0.010834	0.647424			0.104167	0.104167			0.440426	0.421277
0.00562	40.5731			0.00563	30.6854			7.9607	0.0705			1.8162	9.5157			0.0118124	0.497			0.0108532	0.657648			0.3125	11.5			0.153191	0.114894
0.00563	40.8936			0.00564	31.0211			15.8281	0.656			0.3515	0.0781			0.0118334	0.357			0.0108723	0.743412			0.541667	1.35417			1.58936	0.248936
0.00564	41.1224			0.00565	32.1503			13.5395	0.414			14.5625	2.4726			0.0118543	0.268			0.0108915	0.638904			5.6875	0.583333			0.53617	0.36383
0.00565	41.0156			0.00566	33.0963			12.2615	0.2195			11.8825	7.625			0.0118748	0.223			0.0109106	0.679799			0.416667	0.916667			0.210638	0.210638
0.00566	40.863			0.00567	33.493			1.4141	1.1505			3.3477	5.25			0.0118958	0.253			0.0109298	0.576427			0.104167	4.41667			0.0574468	1.20638
0.00567	40.9241			0.00568	33.8898			0.0899	0.2266			0.4298	0.121			0.0119168	0.161			0.0109489	0.610505			0.4375	0.104167			0.0574468	1.03404
0.00568	41.0767			0.00569	33.5236			77.4808	0.0705			0.1	6.04			0.0119373	0.138			0.0109681	0.522469			0.4375	0.0833333			0.114894	0.17234
0.00569	41.1987			0.0057	32.2876			1.3435	0.95			6.211	0.4885			0.0119583	0.337			0.0109872	0.572451			0.6875	0.25			0.134043	0.957447
0.0057	41.0614			0.00571	30.9601			1.4452	1.4699			1.5075	0.3			0.0119793	0.392			0.0110064	0.60085			4.54167	0.0833333			0.17234	0.17234
0.00571	40.6494			0.00572	30.7312			7.0275	2.2345			0.0781	0.0899			0.0119998	0.323			0.0110255	0.559955			0.291667	0.625			0.114894	3.31277
0.00572	39.9628			0.00573	31.6162			0.3045	0.2734			0.1015	0.113			0.0120208	0.458			0.0110447	0.540644			0.916667	0.166667			0.287234	2.7766
0.00573	39.3524			0.00574	33.4015			7.6014	1.8905			1.1287	0.09			0.0120417	0.717			0.0110638	0.588354			0.229167	0.166667			0.325532	3.84894
0.00574	39.0167			0.00575	35.3088			4.5313	0.9881			0.203	0.0703			0.0120627	0.837			0.011083	0.557683			8.375	1.35417			0.0574468	0.53617
0.00575	39.154			0.00576	36.1175			2.4689	0.12			0.078	0.387			0.0120832	0.754			0.0111021	0.481574			0.4375	0.166667			0.17234	0.497872
0.00576	39.4287			0.00577	35.6445			10.1171	0.0898			0.0705	2.8595			0.0121042	0.696			0.0111213	0.484414			14.2917	0.1875			0.804255	0.36383
0.00577	39.5508			0.00578	33.7982			17.2698	0.73			3.0899	0.0702			0.0121252	0.577			0.0111404	0.533828			3.4375	0.729167			0.0957447	0.248936
0.00578	39.5966			0.00579	32.135			19.7695	2.5198			4.3595	1.1874			0.0121457	0.379			0.0111596	0.533828			0.458333	0.375			0.9	0.631915
0.00579	39.6271			0.0058	30.9448			5.0703	0.3049			0.4298	10.3125			0.0121667	0.277			0.0111787	0.520197			0.479167	0.166667			0.210638	0.287234
0.0058	39.3066			0.00581	30.1514			7.7814	0.5465			0.3908	0.047			0.0121877	0.273			0.0111979	0.525877			1.5625	0.0833333			1.07234	0.134043
0.00581	38.7878			0.00582	29.6936			1.9413	0.0701			0.2189	0.1092			0.0122082	0.374			0.011217	0.415121			0.104167	0.208333			0.248936	0.0765957
0.00582	38.559			0.00583	29.3732			4.551	0.051			0.0549	0.1405			0.0122291	0.344			0.0112362	0.458855			0.1875	1.02083			0.976596	0.382979
0.00583	38.7726			0.00584	29.5715			1.6484	0.5899			0.1912	0.0628			0.0122501	0.215			0.0112553	0.463399			0.166667	0.0833333			0.268085	0.17234
0.00584	39.2914			0.00585	29.8614			25.5155	0.86			3.211	0.09			0.0122706	0.36			0.0112745	0.626977			13.8542	0.4375			0.248936	1.85745
0.00585	39.8407			0.00586	30.5634			0.047	0.1096			0.6408	1.56			0.0122916	0.58			0.0112936	0.559955			2.08333	0.416667			0.114894	1.26383
0.00586	40.4358			0.00587	31.4941			9.4374	0.0783			0.781	5.7814			0.0123126	0.643			0.0113128	0.513381			0.145833	0.395833			0.0765957	0.114894
0.00587	41.0614			0.00588	32.8674			0.0509	2			1.9884	0.0703			0.0123336	0.55			0.0113319	0.58665			1.10417	0.125			1.30213	1.97234
0.00588	41.5192			0.00589	34.2865			23	0.76			0.0703	4.5			0.0123541	0.594			0.0113511	0.471919			0.395833	0.0833333			2.92979	1.16809
0.00589	41.6717			0.0059	35.3394			18.2422	0.2031			3.3122	0.129			0.012375	0.58			0.0113702	0.632089			0.208333	0.125			0.344681	0.478723
0.0059	41.4123			0.00591	35.4309			2.0939	0.6799			1.0465	0.0781			0.012396	0.624			0.0113894	0.487254			0.104167	0.4375			1.55106	1.30213
0.00591	40.8783			0.00592	34.9426			0.0785	0.21			0.4378	0.047			0.0124165	0.798			0.0114085	0.613345			0.291667	0.541667			0.229787	0.191489
0.00592	40.4358			0.00593	34.6222			0.5	1.6171			1.0701	1.6408			0.0124375	0.7			0.0114276	0.566203			0.208333	0.229167			0.134043	0.517021
0.00593	39.9933			0.00594	34.6374			0.7732	5.9765			3.953	0.082			0.0124585	0.546			0.0114468	0.525309			0.104167	0.3125			0.0765957	0.574468
0.00594	39.444			0.00595	34.8206			1.7895	0.21			0.4605	1.5783			0.012479	0.467			0.011466	0.48271			1.45833	0.145833			0.306383	0.631915
0.00595	38.9557			0.00596	34.8816			12.8202	1.25			0.258	12.1405			0.0125	0.441			0.0114851	0.490662			0.395833	0.166667			0.517021	0.440426
0.00596	38.8031			0.00597	34.8053			5.289	2.7385			4.297	0.047			0.012521	0.478			0.0115043	0.568475			0.729167	0.208333			0.0574468	0.134043
0.00597	38.7726			0.00598	34.2255			0.086	0.0702			0.0546	0.0625			0.0125415	0.419			0.0115234	0.487254			2.02083	0.375			0.842553	1.64681
0.00598	38.7878			0.00599	33.3252			0.1875	0.3809			2.6912	0.129			0.0125624	0.442			0.0115426	0.557683			5.27083	0.145833			4.69149	0.153191
0.00599	39.032			0.006	33.0505			20.2264	0.0705			0.9005	0.0585			0.0125834	0.42			0.0115617	0.537236			4.60417	0.791667			0.114894	0.17234
0.006	39.4592			0.00601	33.5388			23.3283	0.4455			0.328	0.8999			0.0126039	0.53			0.0115809	0.511109			7.25	0.270833			0.153191	0.191489
0.00601	39.9475			0.00602	34.1034			28.381	0.828			1.3517	4.7601			0.0126249	0.723			0.0116	0.468511			5.75	0.104167			0.306383	0.114894
0.00602	39.9475			0.00603	34.2255			0.1407	0.869			0.1719	0.0702			0.0126459	0.697			0.0116191	0.529284			10.9167	0.291667			0.0765957	0.0957447
0.00603	39.1693			0.00604	33.844			9.875	1.17			1.5783	0.1407			0.0126669	1.073			0.0116383	0.515653			1.04167	0.0625			0.229787	13.883
0.00604	38.0707			0.00605	32.8369			30.5395	0.6092			0.8517	8.047			0.0126874	0.935			0.0116574	0.494638			0.0625	0.0625			0.248936	0.804255
0.00605	37.323			0.00606	31.4331			28.2618	0.6993			14.4378	0.0505			0.0127084	0.579			0.0116766	0.464535			0.0833333	0.104167			0.248936	2.14468
0.00606	37.1094			0.00607	30.1208			0.0505	1.7075			0.1486	15.4844			0.0127293	0.711			0.0116957	0.570747			0.5	4.5625			0.325532	3.38936
0.00607	37.3993			0.00608	29.1595			8.05	0.203			2.078	4.6014			0.0127498	0.723			0.0117149	0.503725			0.166667	1.04167			0.574468	0.0765957
0.00608	37.735			0.00609	29.4189			1.8592	0.91			1.789	0.1094			0.0127708	0.574			0.011734	0.475326			0.3125	11.4792			0.153191	0.134043
0.00609	37.8418			0.0061	30.365			19.3518	0.25			1.578	0.0509			0.0127918	0.46			0.0117532	0.518493			0.3125	0.916667			0.0765957	0.631915
0.0061	38.0859			0.00611	31.7535			2.2205	2.4493			1.5509	0.0626			0.0128123	0.454			0.0117723	0.519061			0.270833	0.0625			0.459574	1.39787
0.00611	38.4216			0.00612	33.844			18.5549	2.703			0.172	64.1485			0.0128333	0.24			0.0117915	0.435568			2.20833	0.166667			2.16383	1.26383
0.00612	38.7115			0.00613	36.2549			13.4768	0.219			3.6719	0.0899			0.0128543	0.313			0.0118106	0.421936			2.14583	2.58333			0.440426	0.938298
0.00613	39.1388			0.00614	37.3993			18.4882	0.961			0.9685	0.086			0.0128748	0.368			0.0118298	0.487254			0.125	0.291667			0.248936	0.325532
0.00614	39.6118			0.00615	37.3383			15.2735	0.0587			6.172	0.0585			0.0128958	0.403			0.0118489	0.623001			0.0625	0.479167			1.20638	0.248936
0.00615	39.856			0.00616	36.9568			32.789	0.119			3.1092	0.129			0.0129167	0.291			0.0118681	0.492366			0.145833	0.166667			0.153191	0.593617
0.00616	39.917			0.00617	36.5448			2.4707	2.6329			0.1093	0.08			0.0129377	0.397			0.0118872	0.462831			0.333333	2.72917			0.0957447	0.459574
0.00617	40.0848			0.00618	36.3464			12.3281	0.08			2.25	0.1018			0.0129582	0.587			0.0119064	0.43216			0.708333	1.91667			0.114894	0.459574
0.00618	40.1611			0.00619	35.675			3.039	0.3125			0.1795	8.1327			0.0129792	0.494			0.0119255	0.520197			0.479167	0.0833333			0.0957447	0.459574
0.00619	39.917			0.0062	33.9813			12.4575	0.617			0.832	0.086			0.0130002	0.606			0.0119447	0.524173			0.354167	1.8125			0.0765957	0.36383
0.0062	39.4287			0.00621	31.5247			15.8635	0.051			1.1095	0.0585			0.0130207	0.53			0.0119638	0.617321			0.166667	0.125			0.17234	2.33617
0.00621	38.9557			0.00622	29.4952			4.3985	0.7425			0.3591	0.086			0.0130417	0.576			0.011983	0.53894			1.75	0.458333			0.134043	0.804255
0.00622	38.8031			0.00623	28.3508			26.4491	0.0602			1.379	0.1091			0.0130626	0.576			0.0120021	0.53894			0.166667	0.0833333			0.114894	1.47447
0.00623	39.093			0.00624	28.7476			27.5508	0.0509			0.6915	0.08			0.0130832	0.462			0.0120213	0.542916			0.541667	0.166667			0.0957447	2.48936
0.00624	39.6271			0.00625	30.426			0.953	0.6405			0.0625	0.09			0.0131041	0.454			0.0120404	0.416257			0.0833333	6.02083			0.382979	1.35957
0.00625	40.2832			0.00626	32.3639			23.6014	0.0704			0.4687	0.1175			0.0131251	0.419			0.0120596	0.490662			1.625	0.979167			0.344681	5.3617
0.00626	40.8478			0.00627	34.3323			55.2693	0.049			0.1603	14.3399			0.0131456	0.394			0.0120787	0.503725			0.0833333	2			0.402128	5.3234
0.00627	41.1682			0.00628	35.5835			10.547	0.0704			1.2344	0.08			0.0131666	0.343			0.0120979	0.529852			0.104167	1.52083			0.153191	0.36383
0.00628	41.1377			0.00629	36.1786			0.4609	4.0425			1.5703	26.05			0.0131876	0.411			0.012117	0.451471			0.0833333	0.520833			0.382979	1.34043
0.00629	40.8478			0.0063	36.3769			4.4393	1.4003			3.8592	0.0703			0.0132086	0.471			0.0121362	0.508269			0.270833	0.208333			0.382979	0.0574468
0.0063	40.4053			0.00631	35.9802			41.5545	1.5702			0.0801	0.07			0.0132291	0.332			0.0121553	0.473055			0.375	1.02083			0.153191	1.85745
0.00631	40.0238			0.00632	35.0494			10.6092	0.5275			0.1798	8.76			0.01325	0.243			0.0121745	0.561659			0.625	0.125			0.0574468	0.880851
0.00632	40.1306			0.00633	33.371			3.3593	0.7198			0.6401	0.0485			0.013271	0.184			0.0121936	0.586082			0.25	0.145833			0.134043	0.651064
0.00633	40.5579			0.00634	31.8756			40.0198	0.0607			0.6405	0.0585			0.0132915	0.372			0.0122128	0.586082			11.0417	0.6875			1.12979	0.746809
0.00634	40.9698			0.00635	30.9448			48.1405	0.0898			0.0898	0.078			0.0133125	0.376			0.0122319	0.631521			0.166667	1.1875			0.36383	0.708511
0.00635	41.3361			0.00636	30.8533			11.1799	0.078			0.5781	0.078			0.0133335	0.49			0.0122511	0.567339			0.833333	0.104167			0.708511	0.229787
0.00636	41.687			0.00637	31.1127			55.9217	0.4405			0.9533	0.0509			0.013354	0.485			0.0122702	0.582106			0.916667	1.45833			1.16809	2.25957
0.00637	41.7175			0.00638	31.2653			30.5096	4.211			1.418	3.7185			0.013375	0.77			0.0122894	0.561659			0.104167	0.729167			0.497872	0.36383
0.00638	41.1377			0.00639	31.6925			4.4845	0.1295			0.422	0.0485			0.013396	1.074			0.0123085	0.470783			1.5625	1.08333			1.24468	0.555319
0.00639	40.0848			0.0064	31.8756			2.8518	0.2997			0.2815	0.0605			0.0134165	1.153			0.0123277	0.570747			2.6875	0.3125			0.593617	0.268085
0.0064	39.0778			0.00641	31.9824			1.8005	2.3205			0.3285	17.1175			0.0134374	1.143			0.0123468	0.537804			0.0833333	0.229167			0.0765957	3.40851
0.00641	38.4064			0.00642	31.4941			0.3202	0.5313			2.797	0.1091			0.0134584	0.892			0.012366	0.480438			0.125	0.104167			0.134043	0.555319
0.00642	38.2385			0.00643	30.4871			0.6876	1.04			0.6719	2.379			0.0134794	0.525			0.0123851	0.604826			0.333333	1.1875			0.517021	3.17872
0.00643	38.4827			0.00644	29.129			7.2402	0.051			0.1717	0.17			0.0134999	0.545			0.0124043	0.558819			0.354167	0.75			0.382979	5.89787
0.00644	38.6963			0.00645	28.0457			5.8984	1.1309			0.0939	0.0704			0.0135209	0.496			0.0124234	0.616753			0.229167	0.291667			0.191489	0.53617
0.00645	38.5895			0.00646	27.0691			1.4297	0.1093			0.7344	4.0099			0.0135419	0.501			0.0124426	0.583242			0.479167	0.125			4.63404	1.89574
0.00646	38.3606			0.00647	26.1841			5.6482	0.2403			0.5315	9.461			0.0135624	0.453			0.0124617	0.584378			6.85417	0.0833333			0.325532	4.44255
0.00647	38.3759			0.00648	25.6805			62.5975	0.371			6.8201	0.1012			0.0135834	0.756			0.0124808	0.494638			1.83333	0.0625			0.0574468	0.631915
0.00648	38.6505			0.00649	25.5127			0.1482	0.13			0.1523	0.1093			0.0136043	0.626			0.0125	0.598578			0.1875	0.416667			0.268085	0.268085
0.00649	38.681			0.0065	26.0468			9.9805	1.082			0.8635	73.6092			0.0136248	0.556			0.0125191	0.647992			0.208333	0.1875			1.37872	0.210638
0.0065	38.1927			0.00651	26.947			56.6309	0.8898			1.2188	0.0505			0.0136458	0.619			0.0125383	0.52758			0.166667	1.20833			0.402128	0.153191
0.00651	37.5977			0.00652	28.4271			3.7185	0.2199			0.7187	10.26			0.0136668	0.504			0.0125574	0.212352			0.645833	0.104167			0.248936	0.689362
0.00652	37.2772			0.00653	29.8004			0.1482	0.0485			0.1915	0.0705			0.0136873	0.559			0.0125766	0.428184			0.6875	0.0625			0.153191	1.39787
0.00653	37.5519			0.00654	30.777			2.918	1.4305			2.625	2.8592			0.0137083	0.573			0.0125957	0.32538			7.47917	0.375			0.114894	0.670213
0.00654	38.6963			0.00655	30.777			21	0.2208			2.0078	17.9375			0.0137293	0.463			0.0126149	0.141923			1.22917	0.208333			0.0957447	0.402128
0.00655	40.0238			0.00656	30.0293			12.1872	0.0587			1.0271	2.3675			0.0137498	0.416			0.012634	0.265174			0.25	2.45833			0.497872	0.593617
0.00656	40.8478			0.00657	28.9612			7.3104	0.0501			0.2228	0.0803			0.0137708	0.343			0.0126532	0.179978			13.75	0.25			4.90213	1.58936
0.00657	41.153			0.00658	27.71			0.7812	1.0401			1.0467	0.1819			0.0137917	0.323			0.0126724	0.223712			7.02083	0.520833			0.402128	0.114894
0.00658	41.0004			0.00659	26.7029			0.203	1.0213			0.621	0.0547			0.0138127	0.334			0.0126915	0.243591			1.125	0.0833333			0.689362	0.36383
0.00659	40.7562			0.0066	26.6724			15.3124	0.0703			0.4687	0.0702			0.0138332	0.49			0.0127106	0.216328			10.2083	0.0625			0.114894	0.229787
0.0066	40.4358			0.00661	27.6184			0.1995	0.42			1.3437	0.0705			0.0138542	0.541			0.0127298	0.335604			0.875	0.333333			0.0957447	0.708511
0.00661	40.2222			0.00662	29.3732			4.8495	0.0605			2.3359	0.0628			0.0138752	0.413			0.0127489	0.297549			0.270833	0.0833333			0.36383	0.0957447
0.00662	40.3442			0.00663	31.2195			8.5704	0.1598			1.242	0.1211			0.0138957	0.729			0.0127681	0.231096			0.5625	0.0833333			0.0957447	0.153191
0.00663	40.6799			0.00664	32.8064			7.5	0.4501			1.2805	0.0995			0.0139167	0.772			0.0127872	0.327652			0.354167	0.229167			0.0765957	0.612766
0.00664	40.9393			0.00665	33.844			13.27	0.16			0.0702	9.8592			0.0139376	0.609			0.0128064	0.455447			0.25	0.0833333			1.47447	0.210638
0.00665	41.1377			0.00666	35.0342			26.4295	0.129			0.5079	2.5156			0.0139581	0.391			0.0128255	0.177706			0.6875	1.3125			0.306383	0.72766
0.00666	40.9088			0.00667	35.614			4.0119	0.82			2.2657	0.0705			0.0139791	0.533			0.0128447	0.320268			6.47917	0.354167			0.17234	2.94894
0.00667	40.0543			0.00668	35.8124			29.0997	0.06			0.09	0.0995			0.0140001	0.844			0.0128638	0.260063			3.10417	0.145833			0.708511	0.134043
0.00668	38.62			0.00669	35.4004			7.375	0.1482			0.203	0.258			0.0140206	1.073			0.012883	0.200993			0.145833	0.0833333			0.478723	0.995745
0.00669	37.3077			0.0067	34.4696			3.0936	0.23			8.2815	2.1307			0.0140416	1.159			0.0129021	0.318564			1.97917	0.104167			0.114894	1.01489
0.0067	36.499			0.00671	33.6609			43.3514	0.08			1.8126	6.3825			0.0140626	1.039			0.0129213	0.231664			1.72917	0.0833333			0.287234	0.670213
0.00671	36.5601			0.00672	33.02			57.7969	0.08			0.1796	0.1096			0.0140836	1.06			0.0129404	0.206673			0.625	0.0833333			0.17234	0.402128
0.00672	37.3993			0.00673	32.6233			47.043	0.05			0.1405	0.0705			0.0141041	1.464			0.0129596	0.243591			0.1875	0.104167			1.30213	0.995745
0.00673	38.3606			0.00674	32.0435			4.041	0.06			1.4375	2.4905			0.014125	1.444			0.0129787	0.424776			3.39583	0.125			0.229787	7.88936
0.00674	39.2609			0.00675	31.5552			3.4295	0.3595			0.4689	0.0701			0.014146	1.426			0.0129979	0.284486			1.875	0.0833333			0.210638	1.58936
0.00675	39.8407			0.00676	31.2958			8.6485	0.6405			1.0391	20.914			0.0141665	1.409			0.013017	0.353779			0.395833	0.291667			0.36383	1.11064
0.00676	40.1306			0.00677	31.4941			7.4802	1.47			5.5	0.0703			0.0141875	1.435			0.0130362	0.258359			5.10417	0.145833			2.08723	0.114894
0.00677	40.0696			0.00678	31.5094			9.6018	1.2207			1.0703	0.078			0.0142085	1.486			0.0130553	0.228824			1.10417	0.229167			0.229787	2.92979
0.00678	39.8407			0.00679	31.1584			12.3439	0.78			0.1211	0.1115			0.014229	1.49			0.0130745	0.317428			2.33333	0.0833333			0.248936	1.18723
0.00679	39.566			0.0068	30.9906			14.3515	0.16			0.293	2.25			0.01425	1.287			0.0130936	0.355483			0.645833	0.0625			0.36383	2.94894
0.0068	39.3524			0.00681	31.6162			28.3787	0.1018			0.1407	0.0465			0.014271	1.263			0.0131128	0.545188			0.1875	0.104167			0.459574	0.229787
0.00681	39.2914			0.00682	32.7759			5.414	0.0704			0.0469	0.0507			0.0142915	1.236			0.0131319	0.58665			0.916667	0.0625			0.612766	0.823404
0.00682	39.6576			0.00683	33.5541			4.4298	0.2696			1.5624	5.4297			0.0143124	1.305			0.0131511	0.324812			0.354167	0.125			0.631915	0.785106
0.00683	40.2832			0.00684	33.783			10.7305	0.4062			0.3087	0.25			0.0143334	1.256			0.0131702	0.293005			0.604167	0.25			1.14894	0.268085
0.00684	40.9546			0.00685	33.783			2.7344	0.0997			0.1092	0.0586			0.0143544	1.225			0.0131894	0.17089			1.02083	0.1875			1.70426	0.229787
0.00685	41.3055			0.00686	33.493			52.039	2.3124			7.4451	0.086			0.0143749	1.029			0.0132085	0.254383			0.166667	1.20833			0.53617	0.191489
0.00686	41.2292			0.00687	32.9132			14.25	0.0939			0.1096	1.5608			0.0143959	0.973			0.0132277	0.192473			5.60417	0.0625			1.22553	0.382979
0.00687	40.8936			0.00688	32.5317			10.4063	0.5117			0.2381	1.6092			0.0144169	0.935			0.0132468	0.27483			2.29167	0.145833			2.35532	1.01489
0.00688	40.5426			0.00689	32.6691			0.125	0.0702			1.3595	0.0935			0.0144374	0.953			0.013266	0.287894			0.125	0.104167			1.09149	1.66596
0.00689	40.1459			0.0069	33.1421			6.9883	0.0507			1.8085	0.0625			0.0144584	0.692			0.0132851	0.200425			0.3125	0.395833			0.0765957	1.35957
0.0069	39.6576			0.00691	33.5236			4.8202	0.086			1.8476	0.051			0.0144793	0.451			0.0133043	0.227688			2.0625	0.166667			0.268085	0.651064
0.00691	38.9404			0.00692	33.5388			17.3202	1.2989			3.4375	0.0801			0.0144998	0.441			0.0133234	0.198721			0.0625	0.0833333			0.0957447	0.134043
0.00692	38.208			0.00693	33.8745			1.172	0.0704			8.2891	0.0469			0.0145208	0.48			0.0133426	0.274262			0.1875	0.0833333			0.153191	0.17234
0.00693	37.6434			0.00694	34.1949			3.6995	0.117			0.6175	0.0998			0.0145418	0.49			0.0133617	0.279942			0.916667	0.8125			0.0957447	0.517021
0.00694	37.3383			0.00695	34.1949			35.8008	0.0935			4.45	15.2342			0.0145623	0.511			0.0133808	0.269718			0.520833	0.541667			0.134043	0.9
0.00695	37.1246			0.00696	33.905			0.836	0.1094			4.3999	0.1874			0.0145833	0.398			0.0134	0.16805			2.33333	0.8125			0.555319	2.01064
0.00696	36.7279			0.00697	33.2336			1.5549	0.07			1.8711	0.1404			0.0146043	0.268			0.0134191	0.172026			0.208333	0.0625			0.823404	0.957447
0.00697	36.5143			0.00698	32.3944			0.828	0.0937			0.211	9.0469			0.0146248	0.432			0.0134383	0.254383			3.5625	0.354167			0.17234	0.191489
0.00698	37.0941			0.00699	30.7312			0.2268	0.4885			1.875	0.0507			0.0146457	0.585			0.0134574	0.2186			0.270833	0.25			0.402128	0.0957447
0.00699	38.3453			0.007	27.8931			37.5702	0.6093			1.91	0.08			0.0146667	0.525			0.0134766	0.207809			1.08333	0.395833			1.11064	0.478723
0.007	39.6576			0.00701	24.231			62.3399	0.1404			0.598	0.0469			0.0146877	0.611			0.0134957	0.235072			0.916667	0.0625			0.153191	0.478723
0.00701	40.4663			0.00702	21.0266			1.6484	0.0585			4.7187	0.3205			0.0147082	0.553			0.0135149	0.26631			0.458333	0.1875			0.114894	14.0745
0.00702	40.7257			0.00703	18.8751			8.0315	0.1175			3.656	5.0626			0.0147292	0.734			0.013534	0.2328			0.3125	0.125			4.92128	0.574468
0.00703	40.6036			0.00704	18.3716			42.078	0.51			0.09	0.1407			0.0147502	0.675			0.0135532	0.230528			0.166667	0.0833333			1.12979	0.440426
0.00704	40.329			0.00705	19.1345			49.1287	0.1173			3.5703	12.7597			0.0147707	0.534			0.0135724	0.22996			1.0625	0.208333			2.25957	20.3936
0.00705	40.1611			0.00706	20.7062			11.3515	3.3321			2.0625	0.1104			0.0147917	0.742			0.0135915	0.260631			1.02083	0.208333			2.20213	4.92128
0.00706	40.1001			0.00707	22.8729			66.75	0.1601			0.7308	0.1095			0.0148126	0.862			0.0136106	0.302661			1.75	0.270833			0.0574468	10.7234
0.00707	39.978			0.00708	24.704			26.1287	0.0509			0.539	0.1092			0.0148331	0.671			0.0136298	0.257791			0.583333	0.0625			1.01489	0.0765957
0.00708	39.7949			0.00709	25.4669			16.5547	4.5196			0.1405	13.5			0.0148541	0.54			0.0136489	0.193041			0.1875	0.270833			0.17234	4.5766
0.00709	39.9628			0.0071	24.7498			20.672	0.6797			0.9923	0.0704			0.0148751	0.579			0.0136681	0.198721			0.458333	0.125			0.0574468	0.229787
0.0071	40.4816			0.00711	24.2462			8.9805	0.086			1.7302	0.3098			0.0148956	0.756			0.0136872	0.261767			2.3125	0.291667			3.37021	0.36383
0.00711	40.8173			0.00712	23.6206			11.9297	1.6955			1.82	0.0594			0.0149166	0.598			0.0137064	0.22996			1.45833	0.0833333			4.71064	0.134043
0.00712	40.6189			0.00713	23.5901			41.0311	0.0785			3.1719	20.9064			0.0149376	0.753			0.0137255	0.238479			3.5	0.5			2.6617	0.153191
0.00713	39.978			0.00714	24.292			12.5605	0.4295			0.047	0.0803			0.0149586	0.971			0.0137447	0.189065			4.14583	0.0625			1.8	0.631915
0.00714	39.0472			0.00715	25.2533			9.5314	0.1096			0.2695	0.1953			0.0149791	1.101			0.0137638	0.105572			1.04167	0.3125			0.746809	0.134043
0.00715	38.2996			0.00716	26.4435			1.3673	2.6875			3.4338	0.125			0.015	0.918			0.013783	0.327652			0.979167	0.125			0.0765957	2.91064
0.00716	37.9639			0.00717	27.8168			17.6013	2.2304			3.6565	0.09			0.015021	0.646			0.0138021	0.267446			1.89583	0.333333			1.97234	3.19787
0.00717	38.0707			0.00718	29.3121			19.4495	0.1094			8.664	1.4378			0.0150415	0.55			0.0138213	0.213488			3.1875	0.8125			2.91064	1.78085
0.00718	38.4827			0.00719	30.2429			59.1195	0.1327			0.5628	0.0705			0.0150625	0.532			0.0138404	0.235072			3.39583	0.125			1.34043	2.24043
0.00719	38.9862			0.0072	30.5786			0.75	0.1191			0.8907	0.05			0.0150835	0.597			0.0138596	0.147035			2.27083	0.125			0.53617	0.402128
0.0072	39.4897			0.00721	30.5176			4.039	1.9842			2.2345	0.0624			0.015104	0.615			0.0138787	0.252111			1.91667	0.0833333			0.651064	0.823404
0.00721	40.1916			0.00722	30.6396			15.66	0.1407			3.758	22.9297			0.015125	0.529			0.0138979	0.239047			3.72917	0.0625			0.134043	0.497872
0.00722	41.0004			0.00723	31.311			5.4297	0.91			0.1015	0.0607			0.015146	0.63			0.013917	0.235072			0.291667	0.208333			0.880851	1.03404
0.00723	41.5344			0.00724	32.4707			15.4451	0.289			2.078	0.0693			0.0151665	0.444			0.0139362	0.272558			0.0833333	0.0625			1.62766	0.9
0.00724	41.5955			0.00725	33.4015			0.922	0.8711			0.047	0.0625			0.0151874	0.352			0.0139553	0.424776			0.0833333	0.0833333			0.957447	0.287234
0.00725	41.1682			0.00726	34.1339			39.207	0.078			3.1525	0.0598			0.0152084	0.36			0.0139745	0.413417			0.395833	0.145833			0.248936	1.34043
0.00726	40.3137			0.00727	34.2407			2.203	0.0781			0.261	0.047			0.0152294	0.431			0.0139936	0.17657			0.333333	0.0625			1.55106	3.69574
0.00727	39.032			0.00728	33.5388			6.238	0.117			0.2383	23.3438			0.0152499	0.494			0.0140128	0.390698			0.479167	0.604167			0.268085	1.89574
0.00728	37.7502			0.00729	33.0811			10.7793	0.1565			0.66	0.0594			0.0152709	0.389			0.0140319	0.345259			1.22917	0.854167			1.11064	0.153191
0.00729	36.8805			0.0073	32.6996			26.6484	0.0485			4.0315	0.0899			0.0152919	0.503			0.0140511	0.151579			0.166667	0.416667			0.287234	5.55319
0.0073	36.5753			0.00731	32.3334			1.7815	3.4295			3.4805	5.2655			0.0153124	0.681			0.0140702	0.2186			3.02083	0.5625			1.14894	5.13191
0.00731	36.5295			0.00732	31.311			3.5	0.0897			0.4883	0.164			0.0153333	0.572			0.0140894	0.244159			0.541667	0.0625			0.402128	0.344681
0.00732	36.4685			0.00733	30.4108			143.621	7.1012			0.0622	5.6695			0.0153543	0.5			0.0141085	0.433296			0.270833	0.125			0.0957447	0.287234
0.00733	36.3769			0.00734	29.9225			26.367	9.4688			1.328	8.328			0.0153748	0.457			0.0141276	0.511677			7.27083	1.02083			1.30213	0.9
0.00734	36.4075			0.00735	29.3884			59.2423	0.1405			1.8088	0.0498			0.0153958	0.538			0.0141468	0.376498			0.104167	0.166667			0.325532	1.62766
0.00735	36.6669			0.00736	28.6102			22.2302	0.0702			0.371	0.0701			0.0154168	0.47			0.014166	0.527013			1.70833	0.0833333			0.0957447	2.71915
0.00736	37.0178			0.00737	28.244			1.469	0.0703			0.0781	42.625			0.0154373	0.229			0.0141851	0.576427			1.6875	0.4375			0.268085	0.574468
0.00737	37.5214			0.00738	28.5034			3.4533	0.1173			1.2105	0.1409			0.0154583	0.315			0.0142043	0.442952			0.395833	1.5625			0.344681	6.24255
0.00738	38.1012			0.00739	29.602			0.6408	0.07			0.1405	0.07			0.0154793	0.354			0.0142234	0.126588			1.04167	0.145833			0.0957447	1.14894
0.00739	38.7115			0.0074	31.1737			10.0625	0.1092			6.1719	2.5601			0.0154998	0.569			0.0142426	0.154987			0.854167	0.229167			0.0957447	0.210638
0.0074	39.4592			0.00741	32.2571			19.762	0.1876			3.3359	0.0624			0.0155207	0.617			0.0142617	0.157258			2.39583	0.125			0.17234	0.689362
0.00741	40.2985			0.00742	32.6233			27.0097	0.0938			3.789	0.0498			0.0155417	0.563			0.0142808	0.264038			0.291667	0.458333			0.153191	0.53617
0.00742	40.7104			0.00743	32.3639			3.6018	0.078			0.3595	4.9687			0.0155627	0.442			0.0143	0.397513			0.458333	0.145833			0.0574468	0.861702
0.00743	40.4205			0.00744	32.5775			9.8439	0.664			2.5899	2.3122			0.0155832	0.537			0.0143191	0.451471			0.395833	0.208333			1.16809	0.17234
0.00744	39.7949			0.00745	32.8827			1.9688	0.125			4.1093	0.0801			0.0156042	0.49			0.0143383	0.467943			0.4375	0.104167			0.0957447	0.459574
0.00745	39.1235			0.00746	32.6996			0.4298	1.1095			5.9687	19.0704			0.0156252	0.573			0.0143574	0.420801			0.416667	0.6875			0.631915	0.880851
0.00746	38.6047			0.00747	32.4402			138.06	0.2811			0.09	0.31			0.0156457	0.65			0.0143766	0.424776			0.104167	0.145833			0.670213	0.880851
0.00747	38.3911			0.00748	32.1197			15.9141	0.1016			1.3908	0.44			0.0156667	0.819			0.0143957	0.479302			3.1875	0.354167			0.651064	0.268085
0.00748	38.1317			0.00749	30.9753			36.8866	0.8908			8.586	16.625			0.0156876	0.601			0.0144149	0.481574			54.125	0.708333			0.306383	0.631915
0.00749	38.1317			0.0075	29.6478			7.8495	1.721			0.4101	0.08			0.0157081	0.525			0.014434	0.409441			0.458333	0.1875			0.248936	0.0957447
0.0075	38.2233			0.00751	28.0151			13.3518	0.086			1.5628	0.0935			0.0157291	0.566			0.0144532	0.444088			0.166667	6.35417			0.440426	0.17234
0.00751	38.3148			0.00752	27.1454			0.1092	0.4002			1.0315	0.1091			0.0157501	0.485			0.0144723	0.408873			5.60417	0.0625			1.22553	0.114894
0.00752	38.3301			0.00753	27.0843			27.1795	0.0703			0.1603	7.79			0.0157706	0.512			0.0144915	0.552572			5.41667	0.0625			0.114894	3.08298
0.00753	38.4827			0.00754	28.183			7.4687	0.25			0.6992	0.12			0.0157916	0.619			0.0145106	0.487822			6.45833	0.729167			0.0765957	0.72766
0.00754	38.8489			0.00755	30.1666			25.3476	0.1213			2.8593	0.078			0.0158126	0.724			0.0145298	0.522469			1.16667	0.125			0.153191	2.22128
0.00755	39.2151			0.00756	32.2876			0.6892	2.0783			0.9145	0.125			0.0158335	0.574			0.0145489	0.480438			48.6042	0.104167			0.134043	0.804255
0.00756	39.3982			0.00757	34.0881			5.8205	0.6114			8.418	0.1099			0.0158541	0.447			0.0145681	0.469079			32.5625	0.25			0.114894	2.54681
0.00757	39.1235			0.00758	35.2478			26.3045	1.3128			0.96	0.344			0.015875	0.3			0.0145872	0.54178			11.4583	0.0625			0.440426	0.287234
0.00758	38.5895			0.00759	35.6445			34.6679	2.2579			6.2099	0.06			0.015896	0.333			0.0146064	0.436136			0.104167	0.0625			0.440426	0.287234
0.00759	38.3453			0.0076	35.0037			2.3399	0.0859			0.8801	0.0801			0.0159165	0.383			0.0146255	0.425344			1.8125	0.0625			0.53617	1.81915
0.0076	38.2843			0.00761	34.2407			13.8985	0.0703			0.21	0.0662			0.0159375	0.4			0.0146447	0.514517			0.395833	0.104167			0.53617	1.66596
0.00761	38.3301			0.00762	33.7372			9.0626	0.1018			0.3985	0.05			0.0159585	0.309			0.0146638	0.468511			8.9375	0.0833333			1.28298	0.421277
0.00762	38.4674			0.00763	33.8592			16.2697	0.086			2.4025	0.078			0.015979	0.305			0.014683	0.49691			36.8125	0.1875			0.0957447	1.53191
0.00763	38.8946			0.00764	33.432			2.1018	0.0702			0.9372	3.2967			0.016	0.296			0.0147021	0.516789			6.35417	0.354167			0.114894	0.191489
0.00764	39.6118			0.00765	32.5775			14.3985	0.0705			3.4024	0.17			0.0160209	0.377			0.0147213	0.474191			11.1875	0.0833333			0.134043	0.804255
0.00765	40.3748			0.00766	32.0282			38.9025	0.8988			0.6095	0.0469			0.0160415	0.592			0.0147404	0.400353			0.416667	0.0833333			0.191489	0.440426
0.00766	41.0309			0.00767	32.3181			26.6565	0.4002			9.1875	0.0499			0.0160624	0.564			0.0147596	0.427616			0.833333	0.145833			0.0957447	5.26596
0.00767	41.5649			0.00768	32.2418			1.4101	0.0622			9.9372	0.06			0.0160834	0.499			0.0147787	0.462263			0.1875	0.0833333			0.114894	0.689362
0.00768	41.8243			0.00769	31.8146			42.9786	0.1504			2.3007	2.0077			0.0161044	0.631			0.0147979	0.48555			3.39583	0.1875			0.880851	0.765957
0.00769	41.7328			0.0077	31.4941			16.6955	0.422			1.6719	8			0.0161249	0.754			0.014817	0.462263			0.458333	0.729167			1.16809	0.36383
0.0077	41.3666			0.00771	31.6925			4.9923	0.59			1.8591	0.42			0.0161459	0.863			0.0148362	0.478734			0.770833	0.770833			0.0957447	0.593617
0.00771	40.9088			0.00772	31.9366			43.3203	4.4299			5.828	0.09			0.0161669	0.818			0.0148553	0.505429			0.958333	0.0833333			1.8	1.34043
0.00772	40.2069			0.00773	32.486			14.9297	1.0313			0.5315	0.133			0.0161874	0.88			0.0148745	0.515653			1.29167	0.3125			0.306383	0.268085
0.00773	39.4134			0.00774	33.8135			18.379	0.209			0.125	0.32			0.0162083	0.799			0.0148936	0.537804			0.5625	0.916667			0.153191	0.785106
0.00774	38.4064			0.00775	34.7443			4.5703	0.1327			3.7579	0.211			0.0162293	0.588			0.0149128	0.565067			0.4375	0.5625			0.0765957	0.114894
0.00775	37.5671			0.00776	34.8206			0.0501	1.4392			1.3084	28.7696			0.0162498	0.596			0.0149319	0.593466			0.458333	0.333333			0.631915	0.938298
0.00776	37.0178			0.00777	33.493			0.9609	0.086			0.5198	0.328			0.0162708	0.543			0.0149511	0.503157			3.33333	0.354167			0.17234	0.517021
0.00777	36.7279			0.00778	31.7688			0.0623	1.1797			0.117	0.289			0.0162918	0.375			0.0149702	0.58665			4.27083	0.166667			0.114894	0.287234
0.00778	36.7889			0.00779	29.9377			9.1995	0.836			0.047	29.3515			0.0163123	0.439			0.0149894	0.488958			9.70833	0.25			0.114894	0.402128
0.00779	37.2162			0.0078	29.129			10.4768	0.6795			1.289	0.2657			0.0163333	0.523			0.0150085	0.523605			0.5625	0.0833333			0.0957447	1.26383
0.0078	38.1622			0.00781	29.3579			2.6329	0.0704			0.1992	0.078			0.0163543	0.49			0.0150277	0.523037			64.1667	1			0.153191	1.8
0.00781	39.4897			0.00782	30.3497			49.5	0.0781			0.1092	0.086			0.0163752	0.629			0.0150468	0.528148			17.375	0.0833333			0.114894	1.45532
0.00782	40.8936			0.00783	31.2653			1.992	0.1309			4.3905	6.6991			0.0163957	0.533			0.0150659	0.463967			10.4375	0.229167			0.210638	0.842553
0.00783	42.0685			0.00784	31.7841			83.1523	0.9765			1.0587	8.3671			0.0164167	0.454			0.0150851	0.561091			0.541667	0.166667			0.191489	0.134043
0.00784	42.6788			0.00785	31.8451			36.1798	0.219			1.3907	0.0469			0.0164377	0.447			0.0151043	0.504293			4.02083	0.0833333			0.689362	3.25532
0.00785	42.4499			0.00786	31.7841			6.8595	0.0701			0.0781	4.789			0.0164582	0.514			0.0151234	0.548028			2.0625	0.125			0.651064	2.33617
0.00786	41.7938			0.00787	31.2347			8.8592	0.4495			1.129	0.129			0.0164792	0.409			0.0151426	0.659919			3.375	0.125			0.287234	1.97234
0.00787	41.4123			0.00788	31.4789			34.5	0.086			2.1913	15.9295			0.0165002	0.599			0.0151617	0.649128			0.229167	0.375			0.306383	0.134043
0.00788	41.275			0.00789	32.3181			0.0703	1.25			0.1878	0.0626			0.0165207	0.542			0.0151808	0.701382			1.66667	0.0833333			0.287234	0.574468
0.00789	41.1224			0.0079	32.5775			10.2035	0.0604			0.086	0.6095			0.0165417	0.336			0.0152	0.5503			11.6875	0.166667			0.0765957	0.823404
0.0079	40.8783			0.00791	32.3639			1.75	2.3595			3.6215	0.0938			0.0165626	0.163			0.0152191	0.54462			3.89583	0.270833			0.574468	0.344681
0.00791	40.5884			0.00792	32.608			11.1485	0.4805			2.1799	2.406			0.0165831	0.25			0.0152383	0.471351			1.54167	0.104167			0.880851	0.0765957
0.00792	40.451			0.00793	33.2184			0.492	0.0705			2.8904	0.0705			0.0166041	0.324			0.0152575	0.532692			1.91667	0.145833			0.287234	0.612766
0.00793	40.5121			0.00794	33.2031			1.2655	0.1797			0.543	0.078			0.0166251	0.594			0.0152766	0.423072			2.3125	0.25			0.134043	0.248936
0.00794	40.4968			0.00795	33.0963			10.551	0.2303			0.078	7.2187			0.0166456	0.744			0.0152957	0.403761			2.6875	0.104167			0.210638	0.842553
0.00795	40.2222			0.00796	33.5541			5.3905	2.0704			0.461	0.047			0.0166666	0.746			0.0153149	0.42364			1.10417	0.0625			0.0957447	0.402128
0.00796	40.1154			0.00797	34.1339			40.6875	1.381			0.2383	0.078			0.0166876	0.679			0.015334	0.371954			1.6875	0.125			0.421277	1.55106
0.00797	40.1154			0.00798	34.3933			23.3203	0.0686			0.125	19.0157			0.0167085	0.655			0.0153532	0.39013			5.41667	0.0833333			0.0957447	0.574468
0.00798	40.0543			0.00799	34.3628			62.2815	0.0702			2.6872	0.3398			0.016729	0.566			0.0153723	0.516221			0.395833	0.0625			0.134043	0.210638
0.00799	39.9017			0.008	34.1186			3.5232	2.17			0.082	6.8009			0.01675	0.768			0.0153915	0.511677			0.916667	0.0625			0.402128	0.402128
0.008	39.7797			0.00801	33.7372			6.0899	0.6094			0.3905	0.5783			0.016771	0.613			0.0154106	0.495774			6.66667	0.125			0.497872	1.16809
0.00801	39.6271			0.00802	33.4015			14.8395	1.6191			6.3591	11.3122			0.0167915	0.594			0.0154298	0.456583			3	0.0625			0.114894	1.70426
0.00802	39.1998			0.00803	33.5846			0.9195	0.0701			0.707	0.168			0.0168125	0.527			0.0154489	0.495206			4.02083	0.0625			1.26383	0.382979
0.00803	38.4369			0.00804	34.0118			0.3045	0.121			5.711	23.711			0.0168335	0.504			0.0154681	0.412849			7.875	0.25			0.765957	0.880851
0.00804	37.7045			0.00805	34.5917			2.3009	0.0703			4.3907	0.8283			0.016854	0.521			0.0154872	0.513949			1.45833	0.104167			0.17234	0.153191
0.00805	37.262			0.00806	34.4849			17.959	2.0391			1.1173	0.09			0.016875	0.573			0.0155064	0.488958			1.72917	0.354167			0.382979	0.134043
0.00806	37.3535			0.00807	33.8592			1.8122	0.4297			0.0895	0.0628			0.0168959	0.797			0.0155255	0.556547			8.66667	0.125			0.17234	0.325532
0.00807	37.8113			0.00808	33.0048			21.9764	0.1408			0.3281	4.7187			0.0169164	0.937			0.0155447	0.403193			0.166667	0.229167			0.229787	0.0574468
0.00808	38.2233			0.00809	31.8909			12.7109	1.3828			1.75	0.082			0.0169374	0.917			0.0155638	0.504861			1.875	0.125			1.34043	0.17234
0.00809	38.6505			0.0081	31.0211			2.367	0.0702			9.8436	0.0703			0.0169584	0.868			0.015583	0.432728			1.85417	0.1875			0.114894	3.14043
0.0081	38.9099			0.00811	30.2582			0.5	0.63			0.6017	0.332			0.0169794	0.764			0.0156021	0.389562			0.416667	0.0833333			0.497872	0.36383
0.00811	38.7726			0.00812	30.1971			14.8105	0.117			0.6605	0.4414			0.0169999	0.655			0.0156213	0.358891			0.583333	0.270833			4.44255	1.26383
0.00812	38.2385			0.00813	30.5634			11.3203	0.7702			0.5	1.2659			0.0170209	0.682			0.0156404	0.399785			6.72917	0.0625			0.134043	1.22553
0.00813	37.6587			0.00814	30.6854			0.5939	0.8395			4.5	3.2185			0.0170419	0.633			0.0156596	0.427616			1.33333	0.0833333			0.17234	0.287234
0.00814	37.4908			0.00815	30.4718			5.7619	0.086			0.7773	0.1875			0.0170624	0.588			0.0156787	0.44352			7.08333	0.145833			0.842553	0.306383
0.00815	37.6282			0.00816	30.304			15.7425	0.0686			1.3085	4.2341			0.0170833	0.427			0.0156979	0.425912			15.1667	0.354167			0.268085	0.191489
0.00816	37.9333			0.00817	30.0293			1.625	0.086			2.5313	0.3595			0.0171043	0.563			0.015717	0.487254			1.39583	0.208333			0.325532	0.670213
0.00817	38.2538			0.00818	30.3497			13.0588	0.9502			0.0704	0.1173			0.0171248	0.69			0.0157362	0.475326			1.60417	0.291667			1.11064	2.7
0.00818	38.6353			0.00819	31.0059			45.451	0.0705			0.582	0.1095			0.0171458	0.576			0.0157553	0.459991			2.8125	0.104167			0.153191	1.95319
0.00819	39.1388			0.0082	32.3791			1.4455	0.08			0.0935	0.0469			0.0171668	0.495			0.0157745	0.550868			4.41667	0.104167			0.0765957	0.440426
0.0082	39.5203			0.00821	33.783			16.8982	0.125			4.789	0.1171			0.0171873	0.427			0.0157936	0.42648			2.47917	0.104167			0.0957447	0.0957447
0.00821	39.8407			0.00822	34.668			4.082	4.5235			0.1213	0.9844			0.0172083	0.549			0.0158128	0.484414			4.60417	0.0833333			2.37447	0.0765957
0.00822	40.1916			0.00823	35.202			6.4063	1.1795			0.22	4.2696			0.0172293	0.623			0.0158319	0.541212			2.25	0.104167			0.114894	1.03404
0.00823	40.6799			0.00824	34.8206			20.0821	0.1717			0.92	24.2304			0.0172502	0.496			0.0158511	0.400921			9.60417	0.0833333			1.18723	1.30213
0.00824	41.2292			0.00825	33.9661			53.7013	7.469			2.1091	41.3904			0.0172707	0.417			0.0158702	0.402057			11.2292	0.145833			0.0765957	4.05957
0.00825	41.7938			0.00826	33.0658			1.453	0.078			0.0703	10.547			0.0172917	0.489			0.0158894	0.360595			3.20833	0.333333			0.0957447	0.229787
0.00826	42.5415			0.00827	32.4097			8.3596	0.0505			2.3592	0.5545			0.0173127	0.53			0.0159085	0.440112			3.97917	0.0625			2.50851	0.248936
0.00827	42.9687			0.00828	32.3334			11.2694	0.086			0.1719	0.0624			0.0173332	0.505			0.0159277	0.352075			0.1875	0.104167			0.229787	5.03617
0.00828	42.6025			0.00829	32.3029			23	0.719			0.789	0.09			0.0173542	0.524			0.0159468	0.414553			5.39583	0.125			0.114894	1.37872
0.00829	41.6412			0.0083	31.9366			1.7405	4.21			2	1.8281			0.0173752	0.648			0.0159659	0.394674			0.666667	0.0833333			0.153191	0.421277
0.0083	40.7562			0.00831	31.7535			8.301	4.4843			0.1955	18.6135			0.0173957	0.677			0.0159851	0.414553			2.22917	0.104167			0.842553	2.01064
0.00831	40.3442			0.00832	31.4178			8.422	2.6298			0.3007	9.3907			0.0174166	0.604			0.0160043	0.471351			2.89583	0.104167			0.0574468	6.93191
0.00832	40.2374			0.00833	31.4178			8.918	0.0705			0.2772	0.0467			0.0174376	0.628			0.0160234	0.572451			5.29167	0.104167			0.0574468	0.421277
0.00833	40.3442			0.00834	31.9824			2.8395	1.9707			0.1093	0.0469			0.0174581	0.704			0.0160426	0.464535			11.75	0.3125			0.153191	0.402128
0.00834	40.5731			0.00835	32.959			5.4767	0.2011			2.7185	1.668			0.0174791	0.66			0.0160617	0.420233			0.208333	0.104167			0.248936	0.210638
0.00835	40.7257			0.00836	33.2336			0.875	1.869			0.7228	5.711			0.0175001	0.483			0.0160809	0.521333			5.5625	0.0625			0.0574468	0.0957447
0.00836	40.8478			0.00837	32.6843			10.1913	0.5			0.1095	0.172			0.0175206	0.448			0.0161	0.338444			7.79167	0.104167			1.95319	0.287234
0.00837	40.8173			0.00838	31.662			7.6407	0.3439			2.039	0.0703			0.0175416	0.611			0.0161191	0.415689			1.04167	0.0625			0.440426	0.153191
0.00838	40.6189			0.00839	30.8075			27.4531	0.1018			5.3005	13.1565			0.0175626	0.442			0.0161383	0.38729			0.583333	0.104167			0.325532	0.746809
0.00839	40.2069			0.0084	30.2734			3.9103	0.2186			0.1211	31.5625			0.0175835	0.505			0.0161574	0.425344			0.833333	0.5625			0.593617	0.478723
0.0084	39.7034			0.00841	30.8533			1.0312	0.449			2.539	0.1717			0.017604	0.356			0.0161766	0.412281			21.9792	0.104167			0.287234	1.8383
0.00841	39.3219			0.00842	32.1655			43.0157	0.0703			0.0785	52.5549			0.017625	0.161			0.0161957	0.534964			9.04167	0.229167			0.0574468	0.191489
0.00842	39.2151			0.00843	33.1573			6.047	2.8202			0.1092	0.129			0.017646	0.125			0.0162149	0.420233			0.145833	0.0625			0.421277	0.0957447
0.00843	39.154			0.00844	33.4167			9.1482	1.84			1.3985	0.078			0.0176665	0.199			0.016234	0.439544			0.270833	0.125			0.574468	1.8383
0.00844	38.6658			0.00845	32.8827			2.3048	0.2813			0.5785	0.7658			0.0176875	0.315			0.0162532	0.449199			0.145833	0.25			0.287234	0.957447
0.00845	38.1165			0.00846	31.7841			8.4495	2.92			0.1094	0.2187			0.0177085	0.326			0.0162723	0.342419			1.95833	0.104167			0.459574	0.306383
0.00846	37.8418			0.00847	30.7617			4.8593	0.0859			0.2893	13.828			0.017729	0.31			0.0162915	0.507701			0.1875	0.291667			0.612766	0.325532
0.00847	37.7655			0.00848	30.426			0.8593	2.4451			0.242	0.0625			0.01775	0.559			0.0163106	0.435			0.0833333	0.25			1.34043	0.574468
0.00848	37.9639			0.00849	30.8838			0.6095	1.6007			0.078	0.07			0.0177709	0.522			0.0163298	0.440112			1.125	0.0625			0.382979	2.20213
0.00849	38.6047			0.0085	31.8298			13.3087	0.3799			0.1213	0.07			0.0177914	0.548			0.0163489	0.586082			3.97917	0.145833			0.287234	0.804255
0.0085	39.4592			0.00851	32.4554			31.547	0.1175			0.09	0.094			0.0178124	0.638			0.0163681	0.469079			0.416667	0.104167			1.35957	1.39787
0.00851	39.7644			0.00852	32.3486			1.34	0.0785			1.8595	5.6872			0.0178334	0.497			0.0163872	0.473055			1.08333	0.166667			4.25106	0.325532
0.00852	39.5355			0.00853	31.6467			2.7013	0.0895			0.625	0.1213			0.0178544	0.595			0.0164064	0.560523			15.1458	0.125			0.287234	13.0979
0.00853	39.3982			0.00854	31.4484			3.039	0.1017			0.0624	15.5626			0.0178749	0.467			0.0164255	0.542916			11.9375	0.416667			0.0574468	0.210638
0.00854	39.4287			0.00855	31.7078			7.4064	0.6695			4.3204	0.6795			0.0178959	0.494			0.0164447	0.569043			1.0625	0.1875			2.02979	0.689362
0.00855	39.4745			0.00856	31.9366			49.168	0.0595			0.203	0.1018			0.0179169	0.521			0.0164638	0.435568			0.125	0.104167			0.0957447	7.29574
0.00856	39.5203			0.00857	32.2113			41.371	0.082			0.1795	0.1406			0.0179374	0.717			0.016483	0.407169			7.0625	0.145833			0.114894	1.11064
0.00857	39.6271			0.00858	32.3334			5.9003	0.0662			0.0785	3.1175			0.0179583	0.803			0.0165021	0.366843			3.47917	0.104167			0.497872	0.517021
0.00858	39.505			0.00859	31.9366			1.375	3.1095			1.129	0.1408			0.0179793	0.81			0.0165213	0.461695			7.14583	0.166667			0.0957447	2.01064
0.00859	38.9862			0.0086	32.1045			19.0311	0.2607			0.1796	0.207			0.0179998	0.753			0.0165404	0.546324			3.47917	0.395833			0.229787	0.153191
0.0086	38.147			0.00861	32.5623			32.1404	0.0666			0.828	10.7813			0.0180208	0.624			0.0165596	0.528148			4.33333	0.4375			0.440426	2.64255
0.00861	37.6282			0.00862	32.7454			2.875	1.46			0.2268	0.2619			0.0180418	0.603			0.0165787	0.44636			10.0625	0.166667			0.134043	5.38085
0.00862	37.7655			0.00863	32.4707			2.4219	0.0702			0.6095	14.4375			0.0180623	0.751			0.0165979	0.555411			1.125	0.1875			0.191489	2.39362
0.00863	38.2843			0.00864	32.1503			13.578	1.9295			1.4024	0.1719			0.0180833	0.8			0.016617	0.486686			2.5	0.104167			0.17234	4.92128
0.00864	38.4827			0.00865	32.4554			63.25	0.0702			12.2811	0.07			0.0181042	0.743			0.0166362	0.468511			16.4167	0.3125			0.287234	0.191489
0.00865	38.3148			0.00866	32.074			16.3201	1.1505			1.84	0.09			0.0181252	0.658			0.0166553	0.473622			0.520833	0.4375			0.36383	0.191489
0.00866	38.1165			0.00867	30.8533			2.1191	0.6325			6.3595	0.0628			0.0181457	0.664			0.0166745	0.512245			3.25	0.145833			0.0574468	6.62553
0.00867	37.8113			0.00868	29.953			18.0075	2.3983			3.0315	6.5315			0.0181667	0.599			0.0166936	0.444088			0.375	0.291667			0.191489	0.382979
0.00868	37.5977			0.00869	29.6936			6.6015	1.0097			13.914	39.793			0.0181877	0.632			0.0167128	0.435			0.645833	0.0833333			0.134043	8.59787
0.00869	37.8876			0.0087	29.8767			20.832	0.211			2.129	1.1095			0.0182082	0.727			0.0167319	0.468511			0.0625	0.208333			0.919149	1.60851
0.0087	38.4674			0.00871	30.2277			0.0895	0.0495			2.8005	0.082			0.0182292	1.091			0.0167511	0.42364			0.791667	0.104167			1.20638	0.210638
0.00871	39.3372			0.00872	30.014			11.2268	0.0976			0.9803	0.1012			0.0182502	1.1			0.0167702	0.549732			0.541667	0.0625			0.325532	2.25957
0.00872	40.1916			0.00873	28.2135			13.422	3.1495			1.6875	0.0703			0.0182707	0.928			0.0167894	0.528716			0.333333	0.1875			0.114894	7.18085
0.00873	40.802			0.00874	25.6195			0.4003	0.082			1.1993	0.211			0.0182916	0.901			0.0168085	0.431592			0.3125	0.0625			0.382979	0.229787
0.00874	40.9546			0.00875	22.5525			2.0238	0.0606			1.078	0.0936			0.0183126	1.108			0.0168277	0.507133			11.0833	0.166667			1.07234	3.38936
0.00875	40.4205			0.00876	19.4855			31.3595	2.8898			1.031	36.0937			0.0183331	1.141			0.0168468	0.483846			3.58333	0.104167			0.0574468	2.50851
0.00876	39.6881			0.00877	17.2119			37.9688	0.078			19.5156	0.1912			0.0183541	1.177			0.0168659	0.480438			0.625	0.0625			0.53617	1.22553
0.00877	39.1998			0.00878	16.6626			17.461	0.829			0.0702	25.7656			0.0183751	1.101			0.0168851	0.399217			7.66667	0.166667			0.382979	0.191489
0.00878	38.8946			0.00879	17.7612			3.711	0.1092			11.6095	0.832			0.0183956	1.079			0.0169043	0.454879			2.375	0.104167			0.287234	0.53617
0.00879	38.5437			0.0088	20.401			21.7813	0.0705			3.3125	0.0702			0.0184166	0.896			0.0169234	0.447496			3.625	0.0625			0.210638	0.459574
0.0088	38.3759			0.00881	23.8495			8.3591	1.75			0.121	16.672			0.0184376	0.791			0.0169426	0.507133			0.208333	0.291667			0.478723	1.05319
0.00881	38.3911			0.00882	27.5421			27.375	0.0703			0.797	0.078			0.0184585	0.731			0.0169617	0.431024			0.541667	0.229167			0.402128	3.38936
0.00882	38.9099			0.00883	30.304			32.0118	1.0315			16.6872	0.5587			0.018479	0.498			0.0169808	0.435568			0.25	0.0625			0.612766	4.36596
0.00883	39.978			0.00884	31.8451			16.6015	0.0702			4.703	0.8395			0.0185	0.37			0.017	0.383882			0.1875	0.166667			1.32128	1.07234
0.00884	41.1072			0.00885	32.074			55.5485	0.0602			14.2383	0.051			0.018521	0.415			0.0170192	0.442952			0.208333	0.270833			0.459574	0.287234
0.00885	42.0074			0.00886	30.5023			14.5099	0.1914			9.6799	0.2303			0.0185415	0.488			0.0170383	0.385018			3.14583	0.4375			0.134043	0.210638
0.00886	42.4652			0.00887	27.6947			0.05	0.0702			4.3701	2.969			0.0185625	0.435			0.0170574	0.545756			4.58333	0.291667			0.191489	13.2702
0.00887	42.038			0.00888	24.4598			3.1399	0.0939			1.4	0.0587			0.0185835	0.546			0.0170766	0.440112			11.25	0.541667			0.0765957	0.421277
0.00888	41.153			0.00889	20.752			13.17	0.121			0.0702	0.1408			0.018604	0.466			0.0170957	0.44352			8.4375	0.375			0.114894	7.83191
0.00889	40.4053			0.0089	16.922			9.41	3.7695			0.4921	0.4298			0.018625	0.424			0.0171149	0.435			3.27083	0.104167			0.0574468	0.976596
0.0089	39.978			0.00891	13.3514			1.3518	3.5315			7.6715	3.9765			0.0186459	0.432			0.017134	0.408305			4	0.145833			0.153191	1.03404
0.00891	39.8102			0.00892	10.1013			21.5315	0.9503			0.6093	8.9687			0.0186664	0.526			0.0171532	0.420801			5.85417	0.291667			0.134043	1.34043
0.00892	39.5355			0.00893	7.04956			19.3105	1.328			2.1095	9.8592			0.0186874	0.585			0.0171723	0.457719			24.5625	0.395833			0.287234	0.36383
0.00893	39.3677			0.00894	4.31824			12.328	0.63			1.3281	2.5			0.0187084	0.687			0.0171915	0.408305			4.5	0.125			0.0574468	10.7426
0.00894	39.5355			0.00895	2.47192			0.9295	1.9882			1.836	0.301			0.0187294	0.676			0.0172106	0.42932			3.97917	0.270833			0.17234	7.88936
0.00895	39.9475			0.00896	1.49536			31.7385	0.078			0.25	0.09			0.0187499	0.622			0.0172298	0.429888			4.25	1.33333			0.478723	1.22553
0.00896	40.4205			0.00897	0.457764			7.0622	0.1199			1.0899	55.281			0.0187709	0.588			0.0172489	0.503725			0.125	1.41667			0.0765957	1.97234
0.00897	40.9698			0.00898	-0.473022			2.1405	0.0605			3.0936	9.344			0.0187918	0.458			0.0172681	0.489526			0.104167	0.5			0.0957447	1.39787
0.00898	41.3666			0.00899	-0.778198			32.2015	0.6095			1.8204	3.0276			0.0188124	0.521			0.0172872	0.524173			0.25	0.0625			0.268085	4.94043
0.00899	41.2903			0.009	-0.762939			2.7813	0.1092			1.4923	31.2421			0.0188333	0.468			0.0173064	0.572451			0.979167	0.395833			0.0957447	1.95319
0.009	40.9088			0.00901	0.0305176			7.75	2.14			0.25	0.0625			0.0188543	0.52			0.0173255	0.451471			1.875	0.104167			0.325532	0.631915
0.00901	40.2374			0.00902	1.4801			7.6015	1.4533			1.1641	0.0975			0.0188748	0.537			0.0173447	0.48555			0.3125	0.375			0.268085	1.18723
0.00902	39.444			0.00903	3.08228			0.1095	0.4799			10.121	0.0936			0.0188958	0.504			0.0173638	0.548028			0.104167	0.0625			0.421277	0.114894
0.00903	38.7573			0.00904	3.84521			40.9217	0.0601			0.3166	2.6091			0.0189168	0.38			0.017383	0.49975			0.25	0.0833333			0.229787	0.517021
0.00904	38.4521			0.00905	3.9978			79.582	0.449			2.7695	0.1095			0.0189373	0.446			0.0174021	0.467943			0.541667	0.666667			4.05957	0.919149
0.00905	38.5284			0.00906	3.7384			25.449	0.2995			7.9686	0.9451			0.0189583	0.629			0.0174213	0.472487			1.47917	0.25			2.96809	1.01489
0.00906	38.7573			0.00907	2.67029			20.2343	0.0803			0.9728	0.0682			0.0189792	0.65			0.0174404	0.423072			0.125	0.104167			0.555319	1.51277
0.00907	38.9862			0.00908	1.34277			0.7577	0.0803			0.5276	0.1287			0.0190002	0.436			0.0174596	0.341284			1.45833	0.395833			0.0765957	0.957447
0.00908	39.2609			0.00909	-0.0305176			8.2304	0.23			8.922	16.9298			0.0190207	0.624			0.0174787	0.44352			0.979167	0.125			0.229787	2.39362
0.00909	39.2914			0.0091	-1.15967			15.7109	0.09			1.4764	0.4902			0.0190417	0.57			0.0174979	0.403193			3.70833	0.375			0.134043	0.0957447
0.0091	39.3677			0.00911	-1.75476			4.6876	1.39			3.5509	0.0625			0.0190627	0.595			0.017517	0.473055			0.604167	0.520833			0.248936	0.229787
0.00911	39.2303			0.00912	-1.5564			31.4415	0.27			2.34	12.3827			0.0190832	0.498			0.0175362	0.389562			0.125	0.6875			0.0765957	2.7766
0.00912	38.9709			0.00913	-1.06812			2.5233	0.0702			1.5155	0.1095			0.0191042	0.349			0.0175553	0.453175			0.354167	0.0833333			0.248936	0.938298
0.00913	38.8489			0.00914	-0.0457764			9.3203	3.2011			0.2695	16.17			0.0191252	0.327			0.0175745	0.42648			1.875	0.458333			0.191489	1.97234
0.00914	38.7421			0.00915	1.31226			6.3125	0.7802			0.8479	4.0155			0.0191457	0.261			0.0175936	0.503157			0.375	0.104167			0.459574	2.58511
0.00915	38.5895			0.00916	2.34985			0.0626	2.52			5	0.0467			0.0191666	0.2			0.0176128	0.459423			0.541667	0.333333			0.17234	1.49362
0.00916	38.4216			0.00917	2.5177			0.0702	0.1502			2.7186	4.1913			0.0191876	0.262			0.0176319	0.561659			0.208333	2.33333			0.17234	0.746809
0.00917	38.2385			0.00918	1.7395			5.1951	0.06			2.789	2.1405			0.0192081	0.427			0.0176511	0.517357			0.895833	0.208333			0.36383	5.72553
0.00918	38.1317			0.00919	1.25122			46.2227	0.08			0.949	0.1408			0.0192291	0.375			0.0176702	0.492934			12.3958	0.291667			0.134043	7.85106
0.00919	38.0859			0.0092	0.991821			34.3301	0.08			4.34	0.0703			0.0192501	0.43			0.0176894	0.551436			1.83333	1.72917			0.0957447	4.72979
0.0092	38.269			0.00921	0.473022			1.9454	1.77			0.098	0.0585			0.0192711	0.517			0.0177085	0.444656			0.3125	1.625			0.248936	2.64255
0.00921	39.0472			0.00922	0.12207			2.5937	0.07			0.3122	19.4843			0.0192916	0.581			0.0177277	0.477598			0.1875	1.9375			0.134043	0.9
0.00922	40.0238			0.00923	0.701904			9.1095	1.459			1.3087	0.08			0.0193126	0.542			0.0177468	0.491798			0.395833	0.125			0.421277	1.81915
0.00923	41.1682			0.00924	1.60217			18.8436	0.379			0.512	9.129			0.0193335	0.401			0.0177659	0.397513			0.125	1.52083			0.191489	2.24043
0.00924	42.3279			0.00925	2.24304			14.2105	0.29			2.7812	17.7189			0.019354	0.334			0.0177851	0.460559			0.145833	0.0833333			0.957447	0.842553
0.00925	43.1061			0.00926	2.05994			11.3498	0.0996			27.039	8.801			0.019375	0.33			0.0178043	0.336172			0.229167	0.104167			0.134043	7.64043
0.00926	43.2129			0.00927	1.14441			3.6405	0.85			0.0702	0.1015			0.019396	0.586			0.0178234	0.474758			0.166667	0.729167			0.402128	1.58936
0.00927	42.6636			0.00928	-0.213623			9.6482	0.06			0.918	5.5			0.0194165	0.764			0.0178426	0.456015			1.3125	0.1875			0.651064	1.03404
0.00928	41.7023			0.00929	-0.976562			4.7619	1.031			0.422	0.0704			0.0194375	0.731			0.0178617	0.492366			1.04167	0.145833			0.708511	0.210638
0.00929	40.5273			0.0093	-1.14441			0.0939	0.75			2.8518	0.0703			0.0194585	0.611			0.0178809	0.444088			1.375	0.25			0.440426	2.02979
0.0093	39.505			0.00931	-0.900268			9.8049	0.07			1.09	0.4219			0.019479	0.461			0.0179	0.430456			0.583333	0.0833333			0.440426	1.14894
0.00931	38.8946			0.00932	0.259399			60.9375	1.25			2.4063	0.0626			0.0195	0.41			0.0179191	0.48839			0.145833	0.625			0.72766	1.7234
0.00932	38.7268			0.00933	0.869751			46.8005	0.26			0.922	8.801			0.0195209	0.268			0.0179383	0.573019			0.166667	0.708333			0.36383	0.938298
0.00933	39.0472			0.00934	1.63269			1.875	0.07			1.66	8.0391			0.0195414	0.424			0.0179574	0.510541			0.333333	0.1875			0.574468	16.8702
0.00934	39.6118			0.00935	1.92261			6.9455	1.75			0.8085	0.2105			0.0195624	0.511			0.0179766	0.462831			0.479167	0.5			0.574468	4.13617
0.00935	40.3595			0.00936	1.80054			2.039	0.0686			0.4295	9.5395			0.0195834	0.653			0.0179957	0.510541			3.375	0.354167			0.36383	4.40426
0.00936	41.1682			0.00937	1.69373			3.5155	0.5299			0.1092	7.828			0.0196044	0.689			0.0180149	0.457719			1.10417	0.229167			0.344681	4.19362
0.00937	41.4581			0.00938	1.89209			5.3518	2.9803			1.3789	0.0996			0.0196249	0.829			0.018034	0.415121			0.104167	0.270833			0.210638	3.10213
0.00938	41.1987			0.00939	1.95312			27.1408	0.1101			0.6795	8.5935			0.0196459	1.032			0.0180532	0.495774			0.208333	0.25			0.210638	4.92128
0.00939	40.7562			0.0094	2.04468			8.3595	0.15			0.422	0.086			0.0196668	1.376			0.0180723	0.493502			2.83333	0.354167			0.0957447	0.957447
0.0094	40.329			0.00941	1.80054			4.4215	0.2692			10.1795	6.6096			0.0196873	1.384			0.0180915	0.539508			0.0833333	0.5625			0.153191	0.459574
0.00941	39.978			0.00942	1.37329			9.3009	0.05			1.6525	17.992			0.0197083	1.198			0.0181106	0.469079			2.375	0.729167			3.17872	0.53617
0.00942	39.8407			0.00943	0.656128			0.0587	0.3397			1.1875	0.0682			0.0197293	1.104			0.0181298	0.551436			1.08333	0.708333			0.0765957	2.35532
0.00943	39.8102			0.00944	-0.686645			0.0898	0.0801			5.7655	0.3715			0.0197498	1.46			0.0181489	0.461127			1.16667	0.0625			0.344681	3.19787
0.00944	39.8254			0.00945	-2.34985			21.5	0.8301			0.5311	2.1795			0.0197708	1.469			0.0181681	0.622433			0.104167	0.166667			0.708511	9.36383
0.00945	39.917			0.00946	-3.20435			18.4297	2.74			0.84	0.1014			0.0197918	1.56			0.0181872	0.59801			0.0833333	0.104167			0.114894	5.17021
0.00946	39.856			0.00947	-2.5177			28.6095	0.129			0.0465	17.9513			0.0198123	1.502			0.0182064	0.486118			0.125	0.291667			0.0957447	1.26383
0.00947	39.505			0.00948	-1.32751			0.08	2.3595			3.164	0.0705			0.0198333	1.436			0.0182255	0.449767			0.1875	0.0833333			0.938298	0.229787
0.00948	39.0167			0.00949	0.274658			1.8825	0.0798			5.7382	0.078			0.0198542	1.43			0.0182447	0.505997			0.0625	1.97917			2.45106	0.421277
0.00949	38.4674			0.0095	1.41907			38.8435	0.41			5.49	3.3104			0.0198752	1.564			0.0182638	0.44068			0.125	0.375			0.938298	0.0765957
0.0095	38.2233			0.00951	2.59399			32.4882	0.06			0.6502	4.8905			0.0198957	1.691			0.018283	0.307205			0.125	0.583333			0.670213	0.631915
0.00951	38.3911			0.00952	4.74548			2.7735	0.129			0.832	0.0586			0.0199167	1.736			0.0183021	0.435			0.604167	2.95833			0.459574	0.402128
0.00952	38.7115			0.00953	8.57544			17.8007	0.08			0.0897	0.2714			0.0199377	1.72			0.0183213	0.399217			1.3125	0.354167			0.382979	0.421277
0.00953	38.8184			0.00954	12.6648			5.34	0.0662			1.6094	0.1095			0.0199582	1.424			0.0183404	0.509973			1.95833	0.0833333			1.55106	0.36383
0.00954	38.4674			0.00955	16.1896			5.5	3.1795			0.2109	0.08			0.0199792	1.284			0.0183596	0.437272			2.22917	0.0833333			1.22553	0.0957447
0.00955	38.0249			0.00956	18.4631			2.578	2.5507			0.629	10.25			0.0200002	1.326			0.0183787	0.490094			0.0833333	0.125			0.210638	0.210638
0.00956	37.9486			0.00957	20.1263			3.6915	0.2342			2.6405	21.914			0.0200207	1.389			0.0183979	0.425912			0.166667	0.208333			0.153191	0.861702
0.00957	37.8113			0.00958	21.6827			69.1795	0.2304			0.1563	0.0704			0.0200416	1.567			0.018417	0.357187			0.104167	0.604167			0.670213	0.440426
0.00958	37.4908			0.00959	23.1934			11.0701	0.0588			2.461	0.1094			0.0200626	1.552			0.0184362	0.473055			1.0625	0.0625			0.0765957	0.191489
0.00959	37.3077			0.0096	24.353			1	2.0603			3.8515	4.2187			0.0200831	1.463			0.0184553	0.461695			0.645833	0.145833			0.0957447	0.459574
0.0096	37.4603			0.00961	24.9481			17.7287	0.0682			4.375	12.461			0.0201041	1.527			0.0184745	0.422504			0.229167	0.145833			0.210638	0.306383
0.00961	38.2385			0.00962	25.7721			30.4297	0.67			0.828	1.0095			0.0201251	1.448			0.0184936	0.417961			3.97917	0.270833			0.555319	0.689362
0.00962	39.4897			0.00963	26.3519			18.289	0.1095			0.0704	4.969			0.0201461	1.416			0.0185128	0.530988			1	0.666667			0.382979	0.459574
0.00963	40.6189			0.00964	26.3519			0.25	0.209			17.9372	6.8671			0.0201666	1.339			0.0185319	0.504861			5.27083	0.125			1.14894	0.17234
0.00964	41.1835			0.00965	24.9786			1.2891	0.6405			22.1955	0.16			0.0201875	1.272			0.0185511	0.546892			2.02083	0.104167			2.54681	0.229787
0.00965	41.0004			0.00966	22.4762			6.8281	0.06			3.8595	3.8048			0.0202085	1.175			0.0185702	0.413417			2.27083	0.0833333			0.0765957	2.85319
0.00966	40.5273			0.00967	19.1193			14.3785	0.08			0.0705	0.09			0.020229	1.112			0.0185894	0.534396			0.229167	0.0833333			2.79574	0.229787
0.00967	39.9475			0.00968	15.686			5.6872	3.4105			0.547	7.469			0.02025	1.292			0.0186085	0.580402			1.22917	0.125			3.54255	0.53617
0.00968	39.505			0.00969	12.4969			10.1795	0.6175			2.1562	3.5274			0.020271	1.214			0.0186277	0.473055			1.52083	0.125			0.17234	0.134043
0.00969	39.0625			0.0097	9.59778			33.9492	0.0693			0.199	2.2698			0.0202915	1.307			0.0186468	0.515653			0.0833333	0.125			0.861702	0.9
0.0097	38.62			0.00971	7.01904			0.051	0.0605			0.461	28.9061			0.0203125	1.446			0.0186659	0.383882			0.104167	0.0833333			5.30426	0.53617
0.00971	38.1927			0.00972	4.82178			31.5587	0.0604			6.125	0.0703			0.0203335	1.529			0.0186851	0.58949			3.625	0.541667			3.61915	0.17234
0.00972	38.1012			0.00973	3.20435			12.383	0.08			1.7345	0.0997			0.020354	1.347			0.0187042	0.500885			9.10417	0.125			0.421277	0.17234
0.00973	38.7878			0.00974	1.77002			0.0505	0.06			0.3125	0.0785			0.0203749	1.306			0.0187234	0.525309			1.8125	0.0625			2.10638	6.91277
0.00974	39.9322			0.00975	0.732422			3.9392	0.2995			1.2618	0.1289			0.0203959	1.22			0.0187426	0.552572			12.375	1.54167			1.09149	0.880851
0.00975	40.7715			0.00976	0.0305176			13.8908	0.0705			2.0313	0.0703			0.0204164	1.259			0.0187617	0.717853			1.4375	1.95833			0.612766	1.20638
0.00976	41.1835			0.00977	-0.0152588			4.8829	0.0508			0.2303	0.121			0.0204374	1.448			0.0187808	0.538372			4.95833	0.229167			0.593617	2.08723
0.00977	41.3055			0.00978	0.137329			3.211	0.0495			0.879	7.9219			0.0204584	1.533			0.0188	0.505429			5.89583	0.229167			0.153191	14.5723
0.00978	41.153			0.00979	0.320435			1.1015	0.1906			1	0.131			0.0204794	1.658			0.0188191	0.447496			0.854167	0.0625			1.32128	0.153191
0.00979	40.6342			0.0098	0.549316			1.5505	0.1104			4.781	0.33			0.0204999	1.645			0.0188383	0.474191			2.375	0.0625			0.0957447	0.248936
0.0098	40.0238			0.00981	1.12915			26.0195	0.047			0.07	0.0975			0.0205209	1.67			0.0188575	0.387858			0.125	0.125			0.229787	3.48511
0.00981	39.6576			0.00982	1.72424			6.4376	0.4795			8.2003	0.0704			0.0205418	1.593			0.0188766	0.509405			1.1875	0.8125			0.114894	8.11915
0.00982	39.505			0.00983	1.87683			2.9217	0.4412			0.242	0.09			0.0205623	1.559			0.0188957	0.529852			3.85417	0.104167			1.05319	6.66383
0.00983	39.3677			0.00984	2.30408			2.6875	1.258			0.25	1.3514			0.0205833	1.436			0.0189149	0.395809			3.54167	0.208333			0.325532	4.80638
0.00984	39.093			0.00985	2.82288			1.1795	0.12			0.1093	0.1407			0.0206043	1.421			0.018934	0.460559			2.6875	0.104167			0.0765957	4.17447
0.00985	39.0015			0.00986	2.85339			4.9297	1.8507			0.1096	0.25			0.0206248	1.327			0.0189532	0.494638			0.520833	0.0833333			0.0765957	7.62128
0.00986	39.2914			0.00987	1.9989			24.6405	1.3087			0.168	0.25			0.0206458	1.418			0.0189723	0.507133			0.5	0.0625			0.670213	0.517021
0.00987	39.8407			0.00988	1.09863			0.2015	0.0704			3.1405	2			0.0206668	1.37			0.0189915	0.446928			1.10417	0.0833333			0.0574468	1.68511
0.00988	40.2374			0.00989	0.488281			0.8518	0.1905			19.6012	0.1092			0.0206873	1.352			0.0190106	0.534964			0.666667	0.5			0.114894	0.53617
0.00989	40.2985			0.0099	0.869751			3.3595	0.0801			0.0899	0.6796			0.0207083	1.326			0.0190298	0.572451			1.25	0.0625			0.382979	0.134043
0.0099	39.9475			0.00991	1.37329			35.1175	0.0897			0.3088	0.0705			0.0207292	1.491			0.0190489	0.575859			1.1875	0.0833333			0.191489	0.670213
0.00991	39.3982			0.00992	1.51062			2.922	0.16			0.75	0.371			0.0207502	1.565			0.0190681	0.544052			3.39583	0.458333			0.497872	1.91489
0.00992	39.093			0.00993	1.46484			19.0117	4.6092			0.0703	4.9533			0.0207707	1.691			0.0190872	0.497478			0.229167	0.0625			1.7617	1.91489
0.00993	39.0625			0.00994	1.54114			5.5998	0.0595			1.5505	1.9062			0.0207917	1.819			0.0191064	0.552004			0.104167	0.104167			0.0574468	1.64681
0.00994	38.9557			0.00995	1.77002			1.1951	0.3399			1.6715	0.131			0.0208127	1.761			0.0191255	0.386722			0.6875	0.0833333			0.785106	3.31277
0.00995	38.7726			0.00996	2.33459			8.9765	0.0995			3.211	26.5195			0.0208332	1.643			0.0191447	0.515653			0.8125	0.1875			0.0574468	0.325532
0.00996	38.559			0.00997	3.11279			34.332	0.5625			2.379	0.7265			0.0208542	1.516			0.0191638	0.500317			2.66667	3.10417			0.612766	6.3
0.00997	38.4216			0.00998	4.05884			6.0115	0.0695			0.0975	0.9105			0.0208751	1.422			0.019183	0.514517			1	0.0625			0.478723	2.98723
0.00998	38.1927			0.00999	4.36401			1.461	0.3281			1.1405	11.199			0.0208957	1.431			0.0192021	0.463399			8.125	0.0625			0.0957447	1.97234
0.00999	38.0707			0.01	4.11987			15.8898	1.629			11.672	0.9686			0.0209166	1.423			0.0192213	0.467943			0.145833	0.0833333			0.191489	1.14894
0.01	37.9181			0.01001	4.05884			77.43	0.0998			3.2226	0.0705			0.0209376	1.529			0.0192404	0.512813			0.354167	0.125			0.114894	0.382979
0.01001	37.8113			0.01002	4.39453			2.789	0.1093			0.1015	0.086			0.0209581	1.625			0.0192596	0.408873			0.166667	0.125			0.325532	1.60851
0.01002	37.8876			0.01003	4.776			0.121	1.2294			1.6875	0.119			0.0209791	1.52			0.0192787	0.441248			1.04167	0.1875			2.20213	0.382979
0.01003	38.147			0.01004	4.40979			5.9881	1.01			1.0545	0.08			0.0210001	1.431			0.0192979	0.474191			1.39583	0.0833333			0.459574	7.35319
0.01004	38.7421			0.01005	3.28064			2.1327	0.082			0.0702	4.461			0.0210211	1.319			0.019317	0.484982			0.104167	0.104167			0.153191	1.51277
0.01005	39.5203			0.01006	1.84631			11.0395	0.3798			0.4103	0.0895			0.0210416	1.417			0.0193362	0.528716			0.145833	0.125			1.51277	0.612766
0.01006	40.3137			0.01007	0.579834			50.8982	0.5			3.2344	6.7187			0.0210625	1.359			0.0193553	0.42932			0.0833333	0.0625			1.95319	0.191489
0.01007	40.7257			0.01008	0.0152588			5.9844	0.0587			1.59	0.1093			0.0210835	1.236			0.0193745	0.483278			2.3125	0.0625			0.134043	1.47447
0.01008	40.5579			0.01009	0.457764			12.7385	0.0705			1.871	0.129			0.021104	1.404			0.0193936	0.42364			2.64583	0.0833333			1.09149	5.24681
0.01009	39.9628			0.0101	1.26648			74.6091	0.1605			0.1095	0.25			0.021125	1.491			0.0194128	0.494638			2.16667	0.666667			0.0957447	2.08723
0.0101	39.2151			0.01011	1.00708			2.5	0.09			2.4687	0.1091			0.021146	1.428			0.0194319	0.412281			0.625	0.75			0.134043	0.651064
0.01011	38.4369			0.01012	0.534058			6.797	0.0897			0.3124	0.0505			0.0211665	1.405			0.0194511	0.487822			1.95833	0.0833333			0.0574468	1.85745
0.01012	38.0249			0.01013	0.564575			6.7224	0.0699			2.0693	0.8498			0.0211875	1.373			0.0194702	0.500885			0.541667	0.6875			0.229787	10.283
0.01013	38.1927			0.01014	1.90735			0.328	0.5978			0.4399	0.1407			0.0212085	1.405			0.0194894	0.411713			7.29167	0.0625			0.0957447	3.06383
0.01014	38.8336			0.01015	3.66211			15.8122	0.27			2.19	3.7619			0.021229	1.407			0.0195085	0.376498			2.25	0.0625			0.382979	4.40426
0.01015	39.505			0.01016	5.12695			47.2382	0.79			0.36	0.1407			0.0212499	1.358			0.0195277	0.379338			3.79167	0.166667			0.229787	3.77234
0.01016	39.9322			0.01017	5.58472			0.2405	0.2595			1.88	0.0465			0.0212709	1.519			0.0195468	0.449767			0.0625	0.0833333			0.114894	1.43617
0.01017	40.0085			0.01018	4.97436			0.6719	0.4296			0.83	0.09			0.0212919	1.567			0.0195659	0.466239			0.458333	0.354167			0.210638	0.268085
0.01018	39.7797			0.01019	3.35693			3.7188	0.117			0.9883	0.0701			0.0213124	1.687			0.0195851	0.464535			3.5625	0.6875			0.114894	0.325532
0.01019	39.2303			0.0102	1.84631			25.1872	0.7695			0.0939	0.0507			0.0213334	1.708			0.0196042	0.472487			2.27083	0.0625			0.191489	1.39787
0.0102	38.559			0.01021	1.02234			6.3045	1.25			0.2659	0.1114			0.0213544	1.659			0.0196234	0.435568			0.3125	0.0833333			0.191489	3.21702
0.01021	37.9944			0.01022	0.457764			89.621	1.8476			0.2692	2.5783			0.0213749	1.647			0.0196426	0.449199			4.22917	0.375			0.17234	0.402128
0.01022	37.5366			0.01023	0.305176			43.8695	0.1135			0.09	0.0995			0.0213959	1.764			0.0196617	0.480438			1.45833	0.125			1.30213	0.517021
0.01023	37.1857			0.01024	0.289917			1.828	0.3907			1.2343	5.8008			0.0214168	1.79			0.0196809	0.433864			0.375	0.395833			0.17234	0.919149
0.01024	37.0483			0.01025	0.640869			2.9535	0.668			10.6799	1.8909			0.0214373	1.62			0.0197	0.348667			0.75	0.145833			0.306383	0.325532
0.01025	37.4298			0.01026	1.40381			8.8512	2.4413			1.0978	0.0666			0.0214583	1.647			0.0197191	0.374226			0.291667	0.0625			0.402128	0.72766
0.01026	38.269			0.01027	2.48718			30.1407	0.5628			0.1913	10.5			0.0214793	1.526			0.0197383	0.368546			1.27083	0.0833333			1.26383	2.37447
0.01027	39.3524			0.01028	3.32642			45.1387	0.16			14.1878	0.0703			0.0214998	1.447			0.0197574	0.431592			0.645833	0.0625			0.651064	0.765957
0.01028	40.3442			0.01029	3.66211			4.9923	0.6289			0.9687	0.258			0.0215208	1.483			0.0197766	0.371386			6.89583	0.0833333			0.0957447	0.0957447
0.01029	41.0614			0.0103	3.84521			17.9298	0.211			0.578	0.1309			0.0215418	1.542			0.0197957	0.437272			0.104167	0.0625			0.0574468	0.478723
0.0103	41.4581			0.01031	3.98254			41.129	0.082			2.0622	22.8439			0.0215623	1.585			0.0198149	0.502589			18.2708	0.0625			0.861702	1.28298
0.01031	41.0309			0.01032	4.21143			0.3905	0.9105			9.1483	0.129			0.0215833	1.523			0.019834	0.595738			0.208333	0.0625			0.248936	0.268085
0.01032	40.0391			0.01033	3.79944			0.9452	0.9025			4.5233	8.0235			0.0216042	1.426			0.0198532	0.458855			0.0833333	0.125			0.670213	0.36383
0.01033	39.2761			0.01034	2.47192			55.3904	2.508			0.629	1.4413			0.0216252	1.622			0.0198723	0.521901			0.1875	0.270833			0.0957447	7.06596
0.01034	38.7726			0.01035	0.549316			13.547	0.5585			1.9803	0.0703			0.0216457	1.611			0.0198915	0.557115			1.77083	0.416667			0.0574468	4.00213
0.01035	38.3453			0.01036	-1.08337			43.0505	0.0976			0.2344	0.0705			0.0216667	1.602			0.0199106	0.579267			1.02083	0.416667			0.153191	0.0765957
0.01036	38.0249			0.01037	-2.36511			6.1193	0.3596			0.1995	2.8518			0.0216877	1.493			0.0199298	0.433296			0.291667	0.104167			0.421277	0.36383
0.01037	37.9791			0.01038	-2.27356			1.9687	0.242			5.9767	0.0693			0.0217082	1.408			0.0199489	0.478166			0.333333	0.104167			0.229787	0.631915
0.01038	38.1012			0.01039	-0.839233			0.336	3.59			7.0155	0.051			0.0217292	1.341			0.0199681	0.470215			1.22917	0.104167			0.191489	5.61064
0.01039	38.4216			0.0104	1.46484			15.6795	0.2814			3.7344	20.703			0.0217501	1.323			0.0199872	0.433864			1.70833	0.104167			0.0574468	5.78298
0.0104	38.7115			0.01041	3.90625			98.1289	0.3518			0.1213	0.047			0.0217706	1.244			0.0200064	0.586082			0.625	0.270833			0.325532	1.7234
0.01041	39.0167			0.01042	5.12695			1.8905	2.25			2.1601	0.17			0.0217916	1.213			0.0200255	0.501453			7.4375	0.708333			0.210638	0.804255
0.01042	39.3829			0.01043	5.11169			6.3595	0.7382			0.125	3.0469			0.0218126	1.246			0.0200447	0.514517			0.104167	0.104167			0.440426	2.79574
0.01043	39.566			0.01044	4.36401			1.42	0.1995			0.0705	1.5312			0.0218331	1.449			0.0200638	0.420801			11.0625	0.166667			0.229787	0.229787
0.01044	39.7034			0.01045	3.05176			15.2267	0.3985			0.9805	10.6171			0.0218541	1.479			0.020083	0.492366			2.04167	0.1875			1.03404	1.24468
0.01045	40.0543			0.01046	1.64795			1.8204	0.3982			0.1405	0.0898			0.0218751	1.574			0.0201021	0.644584			1.5	0.125			0.210638	1.93404
0.01046	40.4205			0.01047	0.640869			20.3514	0.0505			1.6955	0.0783			0.0218961	1.681			0.0201213	0.300957			3.72917	0.145833			0.382979	1.95319
0.01047	40.6036			0.01048	0.106812			2.2815	0.6523			0.3125	0.2033			0.0219166	1.663			0.0201404	0.54178			2.66667	0.625			0.72766	1.28298
0.01048	40.4663			0.01049	-0.0152588			12.9297	0.0505			0.9805	5.129			0.0219375	1.623			0.0201596	0.548596			2.27083	0.0625			0.421277	0.268085
0.01049	39.978			0.0105	-0.0152588			5.6504	2.8983			1	0.2693			0.0219585	1.657			0.0201787	0.575291			0.125	0.145833			0.440426	0.268085
0.0105	39.4745			0.01051	0.62561			8	0.3007			0.2185	0.08			0.021979	1.631			0.0201979	0.465671			0.166667	0.0833333			0.0765957	0.765957
0.01051	39.3677			0.01052	1.12915			3.7105	0.09			2.281	21.369			0.022	1.652			0.020217	0.352643			0.208333	0.208333			0.555319	0.497872
0.01052	39.7491			0.01053	1.52588			31.0079	1.1503			0.547	0.0703			0.022021	1.621			0.0202362	0.374794			0.333333	0.583333			0.153191	2.41277
0.01053	40.3748			0.01054	1.72424			5.0272	0.07			0.0704	0.1798			0.0220415	1.549			0.0202553	0.33674			1.35417	0.104167			0.72766	0.268085
0.01054	41.0156			0.01055	2.36511			8.75	0.07			0.672	0.1015			0.0220625	1.498			0.0202745	0.420233			0.395833	0.145833			0.0574468	0.517021
0.01055	41.3361			0.01056	2.97546			26.0693	0.12			3.2575	0.0587			0.0220835	1.616			0.0202936	0.474191			0.895833	0.0833333			0.210638	2.01064
0.01056	41.2292			0.01057	2.65503			7.7342	1.11			0.8518	0.0548			0.022104	1.546			0.0203128	0.362299			5.70833	0.125			0.114894	4.32766
0.01057	40.4358			0.01058	1.54114			17.0272	0.211			0.2815	0.5098			0.0221249	1.466			0.0203319	0.553707			1.375	0.25			1.41702	0.72766
0.01058	38.9709			0.01059	-0.0762939			18.4808	1.0507			0.375	0.0781			0.0221459	1.554			0.0203511	0.428752			1.35417	0.125			0.0957447	0.17234
0.01059	37.4145			0.0106	-1.40381			16.0628	0.541			0.207	0.1405			0.0221669	1.47			0.0203702	0.461695			1.0625	2.08333			0.114894	0.17234
0.0106	36.438			0.01061	-1.96838			0.2732	0.5588			0.3204	0.125			0.0221874	1.404			0.0203894	0.474191			12.6875	0.208333			0.153191	2.20213
0.01061	36.3007			0.01062	-1.72424			73.6365	0.0899			5.1095	1.8711			0.0222084	1.443			0.0204085	0.539508			6.29167	0.166667			0.651064	4.34681
0.01062	36.8195			0.01063	-0.656128			6.8203	1.209			4.5465	0.375			0.0222294	1.432			0.0204277	0.498614			0.3125	0.25			1.16809	7.04681
0.01063	37.5671			0.01064	0.732422			1.0628	0.08			1.7188	0.0702			0.0222499	1.416			0.0204468	0.542916			3.33333	0.0625			0.880851	0.114894
0.01064	38.208			0.01065	1.297			34.1018	0.3614			2.422	0.0704			0.0222709	1.2			0.020466	0.553139			1.64583	0.104167			0.229787	8.1
0.01065	38.3606			0.01066	1.26648			7.0625	0.4491			0.5194	2.4807			0.0222918	1.264			0.0204851	0.540644			0.104167	0.0833333			0.306383	2.6617
0.01066	38.0249			0.01067	1.00708			49.0783	1.7285			0.0469	1.0313			0.0223123	1.408			0.0205043	0.509405			9.33333	0.0625			0.0957447	4.34681
0.01067	37.7655			0.01068	1.0376			15.7815	0.6991			0.9806	4.711			0.0223333	1.534			0.0205234	0.398081			0.104167	0.166667			0.0574468	3.27447
0.01068	37.5214			0.01069	1.63269			0.0588	0.4901			0.7075	0.133			0.0223543	1.546			0.0205426	0.474191			0.708333	0.583333			0.287234	9.9383
0.01069	37.1704			0.0107	2.2583			10.5938	1.19			2.797	0.0666			0.0223748	1.524			0.0205617	0.565635			0.958333	0.291667			0.287234	0.651064
0.0107	36.6516			0.01071	2.73132			21.137	0.08			2.5315	0.0469			0.0223958	1.523			0.0205809	0.461127			0.125	0.145833			0.134043	1.39787
0.01071	36.2244			0.01072	2.59399			14.1405	0.09			0.5	7.5705			0.0224168	1.446			0.0206	0.369682			2.20833	0.270833			0.210638	2.33617
0.01072	36.4838			0.01073	2.16675			26.9061	0.12			0.0705	0.211			0.0224373	1.446			0.0206191	0.529284			0.375	0.125			0.0957447	7.37234
0.01073	37.5671			0.01074	1.28174			4.4374	0.381			0.0783	0.082			0.0224582	1.268			0.0206383	0.457151			0.645833	0.270833			1.60851	0.153191
0.01074	38.8946			0.01075	0.854492			1.703	0.371			0.0978	23.0935			0.0224792	1.358			0.0206574	0.461695			0.125	0.104167			0.114894	3.96383
0.01075	39.917			0.01076	0.915527			48.2657	0.3785			0.5315	0.0626			0.0225002	1.305			0.0206766	0.60085			0.1875	0.208333			0.306383	2.06809
0.01076	40.6189			0.01077	1.20544			9.84	2.0192			7.125	0.0978			0.0225207	1.372			0.0206957	0.416825			0.208333	0.125			0.287234	1.43617
0.01077	41.0004			0.01078	1.58691			5.8108	1.34			3.25	0.0702			0.0225417	1.319			0.0207149	0.480438			0.395833	0.229167			0.459574	6.43404
0.01078	40.9241			0.01079	2.38037			13.2732	0.1289			5.6404	0.0704			0.0225627	1.131			0.020734	0.585514			0.270833	0.145833			0.248936	2.7766
0.01079	40.329			0.0108	2.85339			40.078	0.08			4.8107	0.0587			0.0225832	1.192			0.0207532	0.453743			0.333333	0.270833			0.670213	6.45319
0.0108	39.6423			0.01081	2.39563			65.512	0.1191			1.0998	12.41			0.0226042	1.192			0.0207723	0.626409			1.60417	0.104167			0.17234	6.97021
0.01081	39.0015			0.01082	1.7395			0.047	3.5703			0.7893	0.0975			0.0226251	1.052			0.0207915	0.437272			3.22917	0.375			0.134043	7.69787
0.01082	38.3148			0.01083	0.808716			79.0489	0.451			2.7423	0.0895			0.0226456	1.158			0.0208106	0.49975			4.79167	0.0833333			0.382979	6.3
0.01083	37.7197			0.01084	0.228882			0.2578	0.1191			5.9844	0.2005			0.0226666	1.211			0.0208298	0.410577			0.666667	0.104167			0.478723	9.63191
0.01084	37.262			0.01085	-0.106812			25.3475	0.3789			3.5275	0.1095			0.0226876	1.065			0.0208489	0.510541			0.270833	0.458333			0.631915	2.08723
0.01085	37.1094			0.01086	-0.0305176			19.9413	0.1289			0.0898	0.0898			0.0227081	0.745			0.0208681	0.394674			1.54167	0.291667			0.0574468	3.38936
0.01086	37.2162			0.01087	0.167847			0.3983	1.742			0.0622	0.047			0.0227291	0.647			0.0208872	0.469647			2.91667	0.0833333			0.191489	10.3404
0.01087	37.2467			0.01088	0.62561			29.8906	1.3615			3.164	2.9685			0.0227501	0.614			0.0209064	0.511109			0.583333	0.0625			1.64681	0.287234
0.01088	37.1551			0.01089	1.44958			33.6289	0.1485			3.082	0.0937			0.0227711	0.455			0.0209255	0.503725			0.375	0.0833333			0.0765957	12.0064
0.01089	37.2314			0.0109	2.34985			0.1015	0.1287			3	0.09			0.0227916	0.372			0.0209447	0.529284			2.25	0.145833			0.0765957	1.28298
0.0109	37.6587			0.01091	2.57874			6.207	2.2265			10.547	0.09			0.0228125	0.444			0.0209638	0.546892			0.5625	0.458333			0.0957447	0.114894
0.01091	38.4674			0.01092	1.7395			50.1797	0.3301			0.2694	0.34			0.0228335	0.493			0.020983	0.488958			0.208333	0.229167			0.210638	0.0574468
0.01092	39.4592			0.01093	0.793457			8.336	1.8048			0.0977	0.0625			0.022854	0.395			0.0210021	0.511677			3.33333	0.208333			2.37447	4.11702
0.01093	40.3442			0.01094	0.442505			8.6406	0.0505			1.2185	4.379			0.022875	0.481			0.0210213	0.575859			1.16667	0.1875			0.555319	1.37872
0.01094	40.6189			0.01095	0.808716			43.4297	0.1409			0.8985	6.8438			0.022896	0.431			0.0210404	0.415689			0.520833	0.0625			0.153191	0.17234
0.01095	40.5884			0.01096	1.80054			0.0505	0.8829			1.5115	0.1955			0.0229165	0.476			0.0210596	0.438408			2.64583	0.0625			0.0957447	5.15106
0.01096	40.5426			0.01097	2.86865			39.6485	0.0705			0.0898	0.4021			0.0229375	0.52			0.0210787	0.417393			3.29167	0.145833			1.41702	0.478723
0.01097	40.3595			0.01098	3.25012			3.4491	2.5994			0.3399	0.2295			0.0229585	0.582			0.0210979	0.428184			5.125	0.1875			0.229787	0.0957447
0.01098	40.1459			0.01099	2.70081			4.08	1.1503			3.8906	2.328			0.022979	0.532			0.021117	0.408873			0.25	0.125			0.114894	0.17234
0.01099	40.2527			0.011	0.823975			9.6406	0.6895			2.1913	6.6834			0.0229999	0.505			0.0211362	0.429888			0.520833	0.520833			1.09149	1.16809
0.011	40.2527			0.01101	-1.4801			8.9374	0.3009			0.5585	19.6327			0.0230209	0.426			0.0211553	0.403761			0.666667	0.0625			0.880851	0.153191
0.01101	40.1764			0.01102	-2.94495			79.4802	0.3495			24.5	1			0.0230419	0.493			0.0211745	0.532124			0.166667	0.125			0.402128	0.134043
0.01102	39.9475			0.01103	-3.31116			1.5465	0.289			2.5156	0.1408			0.0230624	0.486			0.0211936	0.580402			0.9375	0.1875			0.17234	0.0574468
0.01103	39.566			0.01104	-2.76184			13.7423	0.461			1.512	0.047			0.0230834	0.368			0.0212128	0.517925			0.104167	0.0625			0.421277	0.134043
0.01104	38.8031			0.01105	-1.28174			7.2695	1.3713			0.7893	11.328			0.0231044	0.239			0.0212319	0.622433			1.1875	0.0625			0.459574	1.62766
0.01105	38.0707			0.01106	0.656128			0.6175	0.1895			3.9375	0.1175			0.0231249	0.291			0.0212511	0.519061			1.04167	0.104167			0.382979	1.45532
0.01106	37.8571			0.01107	1.54114			16.5703	0.1095			0.5898	2.1485			0.0231458	0.335			0.0212702	0.516789			1.89583	0.104167			0.880851	0.593617
0.01107	38.1317			0.01108	1.05286			9.8205	0.2402			0.7306	0.1953			0.0231668	0.516			0.0212894	0.461127			3.14583	0.104167			2.35532	1.8383
0.01108	38.5895			0.01109	-0.0762939			61.039	0.203			2.594	0.0507			0.0231873	0.674			0.0213085	0.390698			2.27083	0.0833333			0.153191	0.229787
0.01109	38.559			0.0111	-1.00708			9.1895	1.91			12.5235	0.6484			0.0232083	0.548			0.0213277	0.354347			0.0625	0.145833			0.36383	1.34043
0.0111	38.1927			0.01111	-1.51062			72.131	0.2795			4.9885	0.2189			0.0232293	0.357			0.0213468	0.404897			4.3125	0.104167			0.9	2.16383
0.01111	37.8723			0.01112	-1.58691			10.2198	0.199			3.8595	0.0622			0.0232498	0.251			0.0213659	0.42932			3.95833	0.104167			0.0957447	1.99149
0.01112	37.9181			0.01113	-0.991821			37.9499	0.121			0.4101	0.5606			0.0232708	0.499			0.0213851	0.509973			1.25	1.83333			0.306383	8.11915
0.01113	38.1927			0.01114	0.686645			6.133	0.1092			1.09	0.2195			0.0232918	0.508			0.0214042	0.428184			0.354167	0.145833			0.114894	0.440426
0.01114	38.5895			0.01115	2.70081			29.3515	0.4725			3.328	0.1015			0.0233123	0.33			0.0214234	0.424208			0.25	0.0833333			0.114894	2.02979
0.01115	39.2456			0.01116	3.26538			2.5507	0.2596			0.0705	0.0467			0.0233332	0.414			0.0214426	0.575291			9.1875	0.354167			0.36383	5.30426
0.01116	39.9475			0.01117	3.479			2.961	0.0505			0.4297	17.258			0.0233542	0.294			0.0214617	0.581538			0.208333	0.104167			0.0957447	0.382979
0.01117	40.3442			0.01118	3.54004			17.8204	0.672			16.3283	0.1134			0.0233752	0.523			0.0214809	0.591762			8.41667	0.0833333			0.153191	1.05319
0.01118	40.4053			0.01119	3.41797			11.9729	0.0998			4.5	12.8825			0.0233957	0.461			0.0215	0.565067			1.5625	4.85417			0.210638	0.0957447
0.01119	40.1306			0.0112	2.54822			21.5312	0.25			0.59	0.1095			0.0234167	0.576			0.0215191	0.483278			2.95833	0.375			0.153191	0.17234
0.0112	39.6576			0.01121	2.05994			11.5899	1.5393			2.133	0.082			0.0234377	0.445			0.0215383	0.566203			0.354167	0.6875			0.861702	0.36383
0.01121	39.3677			0.01122	1.12915			8.631	0.1679			0.125	0.9025			0.0234582	0.454			0.0215574	0.624705			1.70833	0.125			0.287234	0.229787
0.01122	39.3677			0.01123	-0.183105			15.0702	1.029			0.1872	2.789			0.0234792	0.433			0.0215766	0.633792			1.02083	0.208333			1.62766	0.344681
0.01123	39.5508			0.01124	-0.62561			3.7813	0.1012			0.383	0.164			0.0235001	0.469			0.0215957	0.401489			0.458333	0.0625			0.17234	0.134043
0.01124	39.7797			0.01125	-0.747681			65.4491	0.3			4.9531	8.621			0.0235206	0.441			0.0216149	0.428184			1.70833	0.125			0.574468	0.153191
0.01125	39.9933			0.01126	-0.686645			35.1215	0.2705			3.8283	2.9689			0.0235416	0.486			0.021634	0.517357			0.145833	0.291667			0.17234	1.74255
0.01126	39.9017			0.01127	-1.63269			4.1015	1.3797			9.3595	5.6408			0.0235626	0.638			0.0216532	0.465671			1.79167	0.291667			0.17234	0.785106
0.01127	39.2914			0.01128	-2.19727			87.8205	0.0895			0.1601	18.578			0.0235831	0.531			0.0216723	0.517357			1.6875	0.0833333			0.746809	3.19787
0.01128	38.6963			0.01129	-2.05994			23.3615	0.9502			0.1834	0.6905			0.0236041	0.589			0.0216915	0.47703			7.79167	0.0625			0.0765957	3.29362
0.01129	38.4521			0.0113	-1.297			1.031	0.1405			11.0781	0.1213			0.0236251	0.468			0.0217106	0.554275			1.22917	0.25			0.765957	0.36383
0.0113	38.5284			0.01131	-0.518799			6.1406	0.5			0.1095	0.6795			0.023646	0.616			0.0217298	0.548596			0.270833	0.104167			0.36383	0.153191
0.01131	38.6963			0.01132	-0.350952			0.2224	0.5405			0.371	0.078			0.0236666	0.482			0.0217489	0.515085			0.104167	0.0625			0.344681	0.153191
0.01132	38.8184			0.01133	-0.747681			9.6561	2.5194			6.25	18.879			0.0236875	0.429			0.0217681	0.596306			0.104167	0.333333			0.17234	0.670213
0.01133	39.093			0.01134	-0.534058			5.4412	0.6407			0.6485	23.4378			0.0237085	0.302			0.0217872	0.549732			0.291667	0.0625			0.134043	0.382979
0.01134	39.444			0.01135	0.228882			13.291	0.2097			0.078	0.1289			0.023729	0.243			0.0218064	0.561091			0.270833	0.458333			0.0957447	0.440426
0.01135	39.8407			0.01136	0.564575			14.789	1.3518			1.3008	0.0821			0.02375	0.363			0.0218255	0.594602			0.5	0.0833333			0.248936	0.478723
0.01136	40.5121			0.01137	0.869751			9.7105	0.2306			3.6719	0.34			0.023771	0.438			0.0218447	0.500885			0.729167	0.5			0.0765957	3.5234
0.01137	41.4276			0.01138	1.37329			7.9495	0.1605			0.918	0.1096			0.0237915	0.427			0.0218638	0.575291			1.70833	1.0625			0.0765957	0.17234
0.01138	42.2821			0.01139	2.5177			25.4413	0.71			0.3398	0.0705			0.0238125	0.495			0.021883	0.425344			1.10417	1.0625			0.0957447	1.18723
0.01139	42.8162			0.0114	3.69263			16.9805	0.281			8.9531	0.0976			0.0238334	0.471			0.0219021	0.558819			0.354167	1.22917			0.17234	0.746809
0.0114	42.8619			0.01141	4.31824			4.1482	0.3193			3.5547	0.2003			0.023854	0.524			0.0219213	0.499182			0.145833	0.291667			0.823404	0.53617
0.01141	42.4194			0.01142	3.87573			15.6912	0.1795			0.0702	0.0507			0.0238749	0.448			0.0219404	0.551436			0.541667	0.0625			0.0765957	1.89574
0.01142	41.5802			0.01143	2.65503			41.5411	1.0607			0.091	0.08			0.0238959	0.42			0.0219596	0.581538			2.47917	0.125			0.325532	2.54681
0.01143	40.7562			0.01144	1.41907			59.4374	2.079			2.1299	8.6505			0.0239169	0.476			0.0219787	0.635496			4	0.125			0.459574	0.153191
0.01144	40.0543			0.01145	0.366211			5.172	0.2095			1.99	0.082			0.0239374	0.397			0.0219979	0.543484			0.895833	0.25			2.02979	0.53617
0.01145	39.505			0.01146	0.0762939			0.0467	0.1913			0.3203	0.0505			0.0239584	0.42			0.022017	0.552004			2.08333	0.229167			0.114894	0.268085
0.01146	39.0472			0.01147	-0.0305176			0.6795	0.3505			1.832	7.3398			0.0239794	0.393			0.0220362	0.65708			1.58333	0.520833			0.210638	18.4213
0.01147	38.5284			0.01148	0.183105			57.4295	0.051			0.594	0.55			0.0239999	0.5			0.0220553	0.516221			1.83333	2.35417			1.7617	1.01489
0.01148	38.1317			0.01149	-0.259399			0.781	0.1605			0.4804	0.0509			0.0240208	0.659			0.0220745	0.588922			0.104167	0.0625			0.229787	6.01277
0.01149	38.2233			0.0115	-0.442505			2.5465	0.659			0.1913	0.3204			0.0240418	0.769			0.0220936	0.498046			6.625	0.125			0.0574468	4.94043
0.0115	38.3453			0.01151	-0.198364			39.3905	0.2307			0.0624	0.0505			0.0240623	0.483			0.0221128	0.478166			0.145833	0.0625			0.134043	0.765957
0.01151	38.208			0.01152	-0.0305176			0.531	0.6495			2.297	0.0509			0.0240833	0.326			0.0221319	0.549732			0.3125	0.0625			0.0957447	0.0574468
0.01152	38.0554			0.01153	-0.152588			51.5705	1			0.1991	31.1485			0.0241043	0.356			0.0221511	0.578131			0.145833	0.166667			0.191489	0.0957447
0.01153	38.2233			0.01154	-0.50354			18.867	0.9698			0.2302	0.21			0.0241248	0.308			0.0221702	0.548596			1	0.166667			0.0765957	8.57872
0.01154	38.8184			0.01155	-1.11389			32.0586	1.87			0.0785	0.1092			0.0241458	0.423			0.0221894	0.477598			0.0833333	0.208333			0.268085	4.99787
0.01155	39.7034			0.01156	-1.46484			0.9199	0.3898			1.3593	0.0467			0.0241668	0.27			0.0222085	0.436704			0.229167	0.395833			0.574468	2.56596
0.01156	40.5731			0.01157	-1.2207			8.5	1.1205			3.25	10.9609			0.0241877	0.308			0.0222277	0.578131			0.229167	1.83333			0.153191	1.01489
0.01157	40.9546			0.01158	-0.610352			9.9215	0.2403			2.297	0.2033			0.0242082	0.434			0.0222468	0.408873			0.0833333	0.666667			0.153191	0.53617
0.01158	40.8173			0.01159	0.137329			23.2813	3.8399			2.836	0.086			0.0242292	0.442			0.0222659	0.569043			0.0833333	3.4375			0.229787	4.40426
0.01159	40.329			0.0116	0.671387			25.9063	0.0801			1.1601	0.0936			0.0242502	0.419			0.0222851	0.542916			0.125	0.333333			1.12979	0.593617
0.0116	39.6118			0.01161	1.38855			46.7185	8.0313			0.129	0.0895			0.0242707	0.598			0.0223043	0.638336			0.333333	3.41667			0.210638	0.153191
0.01161	39.0625			0.01162	2.12097			8.869	1.3087			0.4687	0.8995			0.0242917	0.499			0.0223234	0.565067			0.208333	10.9583			0.497872	0.402128
0.01162	38.7726			0.01163	2.2583			1.289	0.25			1.2345	1.8908			0.0243127	0.383			0.0223426	0.49407			1.5625	1.1875			0.823404	6.74043
0.01163	38.3759			0.01164	1.92261			4.7031	0.0897			0.1487	0.0703			0.0243332	0.258			0.0223617	0.53326			1.79167	0.270833			1.24468	3.19787
0.01164	37.9639			0.01165	1.49536			9.957	1.69			0.07	15.2265			0.0243542	0.324			0.0223809	0.572451			0.958333	1.54167			0.153191	4.55745
0.01165	37.6129			0.01166	1.02234			39.8908	0.1299			2.828	0.0505			0.0243751	0.445			0.0224	0.470783			0.0625	0.458333			3.31277	0.114894
0.01166	37.2162			0.01167	0.228882			0.0605	0.63			0.7265	0.5158			0.0243956	0.453			0.0224191	0.453743			1.64583	1.60417			0.17234	0.325532
0.01167	37.0178			0.01168	-0.259399			2.7405	2.0902			0.2895	0.086			0.0244166	0.34			0.0224383	0.500317			0.979167	2.72917			0.229787	2.45106
0.01168	37.1094			0.01169	0.198364			6.0703	0.2998			0.1408	0.0585			0.0244376	0.214			0.0224574	0.502589			1.20833	0.0833333			0.17234	1.81915
0.01169	37.384			0.0117	1.2207			2.6409	1.25			0.2343	1.8205			0.0244581	0.333			0.0224766	0.43216			9.58333	0.0833333			0.0957447	3.10213
0.0117	37.8571			0.01171	1.63269			1.34	0.0699			0.5899	0.0545			0.0244791	0.572			0.0224957	0.520765			7.79167	0.125			0.153191	4.90213
0.01171	38.7115			0.01172	1.23596			1.8515	0.6299			0.121	7.7734			0.0245001	0.449			0.0225149	0.470215			4.70833	0.291667			0.593617	3.08298
0.01172	39.9017			0.01173	0.228882			5.625	0.05			0.047	0.0899			0.024521	0.339			0.022534	0.583242			4.375	0.145833			0.229787	0.306383
0.01173	40.9393			0.01174	-0.823975			11.8007	0.11			10.7659	0.7342			0.0245415	0.399			0.0225532	0.584946			0.354167	0.25			0.421277	1.26383
0.01174	41.2598			0.01175	-1.23596			9.289	0.1096			0.1408	0.1091			0.0245625	0.332			0.0225723	0.571883			12.2917	0.1875			0.287234	2.58511
0.01175	40.9546			0.01176	-0.717163			2.3985	0.96			0.1006	2.9295			0.0245835	0.396			0.0225915	0.500885			0.166667	0.125			0.0957447	0.229787
0.01176	40.329			0.01177	0.488281			4.551	0.879			0.5313	14.4402			0.024604	0.357			0.0226106	0.543484			0.270833	0.104167			0.0765957	3.12128
0.01177	39.8712			0.01178	1.52588			4.4845	1.81			0.1605	0.33			0.024625	0.322			0.0226298	0.590058			0.0625	0.0625			1.32128	0.497872
0.01178	39.6881			0.01179	1.64795			1.664	0.9299			0.0624	9.1795			0.024646	0.133			0.0226489	0.566771			0.0833333	0.104167			0.229787	0.0957447
0.01179	39.6118			0.0118	1.40381			20.6995	0.3101			0.0895	0.082			0.0246665	0.229			0.0226681	0.588922			0.104167	0.583333			0.114894	3.23617
0.0118	39.3524			0.01181	1.5564			20.59	0.1401			0.2303	0.047			0.0246875	0.193			0.0226872	0.629817			0.125	0.125			0.746809	0.861702
0.01181	38.9099			0.01182	1.87683			1.3591	13.0783			0.078	0.0588			0.0247084	0.205			0.0227064	0.539508			0.333333	0.395833			0.268085	0.134043
0.01182	38.3606			0.01183	2.33459			2.1605	0.77			0.0548	2.7421			0.0247289	0.164			0.0227255	0.381042			0.104167	0.4375			0.153191	4.92128
0.01183	37.9333			0.01184	2.02942			17.57	0.2101			3.6798	4.3281			0.0247499	0.199			0.0227447	0.416257			7.85417	0.270833			0.708511	0.0574468
0.01184	37.6282			0.01185	1.11389			0.6096	1.3475			1.9609	7.3005			0.0247709	0.153			0.0227638	0.500885			0.625	0.125			0.134043	2.64255
0.01185	37.4908			0.01186	0.335693			11.8905	0.7813			0.078	4.082			0.0247919	0.307			0.022783	0.58381			8.95833	0.229167			0.402128	1.68511
0.01186	37.5214			0.01187	-0.259399			3.039	1.6401			0.2225	21.8202			0.0248124	0.467			0.0228021	0.354915			1.22917	0.0625			0.287234	0.574468
0.01187	37.8876			0.01188	-0.946045			6.7268	3.01			0.6013	5.336			0.0248334	0.35			0.0228213	0.501453			0.104167	1.6875			1.07234	0.708511
0.01188	38.6505			0.01189	-1.54114			0.8479	0.0975			0.0626	7.8905			0.0248544	0.477			0.0228404	0.608233			0.645833	2.70833			0.0765957	1.49362
0.01189	39.7186			0.0119	-1.70898			20.8614	0.44			13.1953	8.6092			0.0248749	0.48			0.0228596	0.615049			5.72917	12.4375			1.01489	2.29787
0.0119	40.7257			0.01191	-1.77002			6.1172	0.2693			1.9727	0.0895			0.0248958	0.565			0.0228787	0.451471			0.583333	0.3125			1.8766	0.53617
0.01191	41.3818			0.01192	-1.32751			4.586	0.0705			0.1407	0.8985			0.0249168	0.477			0.0228979	0.633224			2.41667	0.4375			1.97234	0.976596
0.01192	41.7938			0.01193	-0.518799			28.6524	0.9			3.1211	5.4302			0.0249373	0.319			0.022917	0.581538			0.5	0.0833333			0.134043	0.191489
0.01193	41.8701			0.01194	0.793457			41.9491	0.5315			4.4062	0.7577			0.0249583	0.207			0.0229362	0.579267			0.791667	0.25			0.995745	0.248936
0.01194	41.4886			0.01195	2.62451			43.5196	4.36			0.082	0.0549			0.0249793	0.158			0.0229553	0.522469			0.0833333	0.145833			0.17234	0.134043
0.01195	40.8936			0.01196	4.27246			9.9378	0.5799			0.3397	0.1018			0.0249998	0.274			0.0229745	0.563363			2.77083	0.0833333			1.30213	6.3
0.01196	40.4968			0.01197	5.66101			8.4533	0.1483			3.9531	0.0588			0.0250208	0.223			0.0229936	0.417393			1.95833	0.8125			0.421277	3.33191
0.01197	40.1306			0.01198	6.13403			2.0998	0.12			0.3281	14.086			0.0250418	0.433			0.0230128	0.484982			0.270833	0.104167			0.823404	0.670213
0.01198	39.7034			0.01199	5.61523			5.6561	0.047			0.2188	1.1095			0.0250627	0.152			0.0230319	0.58665			3.41667	0.291667			0.287234	0.976596
0.01199	39.6271			0.012	4.71497			0.4451	0.21			0.879	0.8825			0.0250832	0.209			0.0230511	0.526445			1.52083	0.395833			0.0765957	0.382979
0.012	39.6576			0.01201	3.15857			53.5118	0.27			0.172	0.1			0.0251042	0.401			0.0230702	0.469647			0.604167	0.354167			0.248936	0.191489
0.01201	39.7034			0.01202	1.297			2.0313	0.33			0.5195	0.094			0.0251252	0.346			0.0230894	0.573587			0.375	0.645833			0.421277	2.60426
0.01202	39.6423			0.01203	-0.244141			14.297	0.291			2.1995	0.082			0.0251457	0.271			0.0231085	0.59801			0.0625	0.145833			0.17234	4.00213
0.01203	39.4897			0.01204	-1.60217			18.6814	1.2595			2.3285	0.1482			0.0251667	0.501			0.0231277	0.512813			0.479167	0.1875			0.0574468	0.17234
0.01204	39.3677			0.01205	-2.57874			18.078	0.0785			0.1878	1.7601			0.0251877	0.502			0.0231468	0.555979			0.375	0.604167			0.325532	1.11064
0.01205	39.3982			0.01206	-3.31116			0.8203	1.4515			2.6715	1.121			0.0252082	0.473			0.0231659	0.42364			1.8125	0.458333			0.114894	0.995745
0.01206	39.6728			0.01207	-3.8147			6.9101	0.9372			8.0195	2.3001			0.0252291	0.386			0.0231851	0.490094			3.4375	0.166667			0.17234	0.0574468
0.01207	40.0696			0.01208	-3.5553			8.543	0.6015			7.1801	0.1			0.0252501	0.374			0.0232042	0.563363			0.229167	0.708333			0.114894	0.17234
0.01208	40.1001			0.01209	-2.92969			1.5703	0.09			0.3204	0.0821			0.0252706	0.418			0.0232234	0.616185			0.208333	0.9375			0.555319	5.89787
0.01209	39.566			0.0121	-2.16675			33.5585	3.0313			1.4377	0.0702			0.0252916	0.448			0.0232426	0.415121			1.70833	0.166667			0.0765957	0.689362
0.0121	39.1083			0.01211	-1.40381			23.541	0.2187			6.9687	0.0703			0.0253126	0.404			0.0232617	0.378202			0.0625	0.25			0.842553	0.153191
0.01211	39.0015			0.01212	0.442505			6.9535	0.0605			3.1602	0.0585			0.0253331	0.294			0.0232809	0.465671			0.125	0.145833			0.229787	2.02979
0.01212	38.8641			0.01213	2.09045			0.7344	0.0628			1.3475	5			0.0253541	0.326			0.0233	0.481006			2.1875	0.1875			0.440426	0.670213
0.01213	38.8184			0.01214	2.27356			23.8596	0.1699			2.453	0.09			0.0253751	0.442			0.0233192	0.523605			0.125	0.166667			1.8	0.191489
0.01214	39.0167			0.01215	1.44958			0.914	2.41			1.2732	0.164			0.025396	0.326			0.0233383	0.448063			8.5625	0.125			0.0574468	0.153191
0.01215	39.3219			0.01216	0.991821			14.0899	0.671			0.9727	0.0704			0.0254165	0.201			0.0233574	0.48555			0.125	0.125			0.17234	0.114894
0.01216	39.444			0.01217	1.14441			39.4491	0.1605			0.43	0.0662			0.0254375	0.309			0.0233766	0.557115			6.0625	0.0625			0.0957447	2.54681
0.01217	39.1846			0.01218	1.32751			0.5939	0.0605			0.1092	0.0975			0.0254585	0.351			0.0233957	0.582674			6.54167	2.27083			1.24468	0.651064
0.01218	38.6505			0.01219	1.77002			8.5937	1.5275			1.9217	0.2811			0.025479	0.527			0.0234149	0.569611			3.625	0.4375			0.382979	0.0574468
0.01219	38.208			0.0122	1.37329			3.25	0.875			0.078	45.711			0.0255	0.59			0.023434	0.548028			3.70833	0.125			0.785106	0.478723
0.0122	38.1622			0.01221	0.396728			20.8399	0.2599			0.1405	0.1603			0.025521	0.539			0.0234532	0.559955			0.333333	0.3125			0.287234	0.0765957
0.01221	38.5742			0.01222	-0.640869			36.961	0.9405			1.9452	0.1091			0.0255415	0.395			0.0234723	0.591762			0.333333	0.0833333			0.287234	0.631915
0.01222	39.1998			0.01223	-1.41907			9.4394	0.049			0.4802	1.2815			0.0255625	0.417			0.0234915	0.54462			0.0625	0.1875			0.0957447	0.153191
0.01223	40.3442			0.01224	-1.9989			17.8201	0.0895			0.2382	3.0312			0.0255834	0.418			0.0235106	0.59233			1.5	0.166667			0.0765957	0.421277
0.01224	41.9922			0.01225	-1.70898			0.5158	0.1563			1.7619	0.09			0.0256039	0.416			0.0235298	0.561659			1.70833	0.0833333			0.612766	0.651064
0.01225	43.4723			0.01226	-0.671387			28.2385	0.75			0.2187	4.1916			0.0256249	0.406			0.0235489	0.509973			0.166667	0.0833333			1.26383	2.12553
0.01226	44.2657			0.01227	0.839233			6.3809	0.9296			0.6603	2.6406			0.0256459	0.412			0.0235681	0.624705			25.3333	0.208333			3.38936	2.81489
0.01227	44.4488			0.01228	2.18201			1.008	0.3827			0.0703	0.0703			0.0256669	0.578			0.0235872	0.48555			0.25	0.0625			0.287234	1.34043
0.01228	44.0369			0.01229	3.2196			26.875	0.0602			5.2969	0.09			0.0256874	0.643			0.0236064	0.593466			11.1875	0.0625			0.555319	2.96809
0.01229	42.9077			0.0123	4.54712			27.7772	0.1007			1.5077	16.5704			0.0257084	0.595			0.0236255	0.584378			2	3.97917			0.287234	0.17234
0.0123	41.5497			0.01231	5.2948			1.586	1.361			0.1329	4.293			0.0257294	0.59			0.0236447	0.549164			0.791667	0.270833			0.497872	1.89574
0.01231	40.7562			0.01232	5.21851			14.9295	0.1014			0.1796	0.082			0.0257499	0.316			0.0236638	0.539508			3.08333	1.04167			0.0574468	0.134043
0.01232	40.5731			0.01233	4.60815			6.9199	0.5625			0.2035	0.9601			0.0257708	0.35			0.023683	0.513381			2.6875	0.166667			0.459574	0.555319
0.01233	40.5731			0.01234	3.63159			10.0469	0.047			0.793	0.1951			0.0257918	0.579			0.0237021	0.532124			0.479167	0.125			0.459574	1.16809
0.01234	40.6036			0.01235	2.33459			9.5859	0.0899			0.082	0.09			0.0258123	0.408			0.0237213	0.563931			0.583333	0.0625			0.995745	0.344681
0.01235	40.741			0.01236	1.31226			19.5395	0.1114			0.75	3.082			0.0258333	0.227			0.0237404	0.47987			9.45833	0.104167			0.268085	2.50851
0.01236	40.802			0.01237	0.839233			2.0821	0.7302			3.992	4.99			0.0258543	0.172			0.0237596	0.49691			3.16667	0.145833			0.268085	0.0574468
0.01237	40.5731			0.01238	0.488281			25.8673	0.5995			5.25	0.09			0.0258748	0.39			0.0237787	0.441816			2.1875	0.0833333			0.0957447	0.287234
0.01238	40.2985			0.01239	-0.167847			64.2225	0.0895			4.4406	0.58			0.0258958	0.536			0.0237979	0.53894			1.5	0.104167			0.248936	0.287234
0.01239	40.2069			0.0124	-0.793457			20.8399	0.7698			0.1012	11.5501			0.0259167	0.571			0.023817	0.564499			1	0.0625			0.17234	0.440426
0.0124	40.1459			0.01241	-0.0762939			12.797	0.1309			0.4802	1.5			0.0259377	0.513			0.0238362	0.398649			0.104167	0.104167			0.804255	1.18723
0.01241	40.1916			0.01242	1.11389			1.6874	0.1114			0.0628	0.4299			0.0259582	0.595			0.0238553	0.418529			9.70833	1.08333			0.191489	0.17234
0.01242	40.1611			0.01243	2.21252			3.9685	1			0.0705	0.703			0.0259792	0.591			0.0238745	0.456583			1.5625	0.166667			0.36383	0.861702
0.01243	40.1459			0.01244	2.68555			7.7811	0.0545			0.16	0.0938			0.0260002	0.483			0.0238936	0.398081			0.645833	0.3125			1.74255	1.97234
0.01244	40.0696			0.01245	2.85339			29.3475	0.049			0.2655	7.3908			0.0260207	0.424			0.0239128	0.354915			1.41667	0.0833333			0.478723	5.85957
0.01245	40.0696			0.01246	2.57874			1.461	1.6875			10.9685	18.3595			0.0260417	0.442			0.0239319	0.412281			6.20833	0.375			0.306383	0.344681
0.01246	40.451			0.01247	1.69373			6.9219	0.0998			0.199	0.051			0.0260627	0.469			0.0239511	0.476462			1.02083	0.0625			0.72766	0.268085
0.01247	40.8783			0.01248	1.23596			30.156	1.3908			0.59	0.047			0.0260832	0.631			0.0239702	0.560523			2.10417	0.104167			0.746809	0.17234
0.01248	41.0156			0.01249	1.06812			2.0702	0.0509			0.672	6.1699			0.0261041	0.755			0.0239894	0.562795			1.25	0.125			0.210638	3.44681
0.01249	41.3361			0.0125	0.88501			9.9334	0.0895			0.2105	2.8203			0.0261251	1.022			0.0240085	0.289029			1.89583	0.104167			0.114894	2.04894
0.0125	41.8701			0.01251	0.411987			0.1506	0.3397			0.0705	0.82			0.0261456	0.91			0.0240277	0.376498			0.666667	0.270833			0.9	0.478723
0.01251	42.3584			0.01252	-0.183105			4.5157	0.8105			3.1715	0.0509			0.0261666	0.597			0.0240468	0.537804			0.125	0.0833333			0.134043	0.306383
0.01252	42.3737			0.01253	-0.274658			3.531	2.078			6.3359	0.22			0.0261876	0.518			0.0240659	0.502589			0.583333	1.64583			0.306383	1.99149
0.01253	42.0685			0.01254	0.228882			0.09	0.1014			8.4921	0.0702			0.0262081	0.425			0.0240851	0.455447			0.541667	0.0833333			0.287234	0.459574
0.01254	41.5955			0.01255	0.930786			2.1875	0.0625			0.0897	0.17			0.0262291	0.313			0.0241042	0.608233			0.229167	0.0833333			0.344681	0.670213
0.01255	40.7867			0.01256	1.02234			22.5	0.0508			0.168	0.7001			0.0262501	0.383			0.0241234	0.557115			0.458333	1			0.268085	0.248936
0.01256	39.2609			0.01257	1.37329			10.9609	0.34			6.047	0.0586			0.026271	0.385			0.0241425	0.462263			0.5625	0.208333			1.81915	0.689362
0.01257	37.735			0.01258	1.80054			14.3045	2.449			0.09	0.0783			0.0262915	0.366			0.0241617	0.486118			0.0625	0.333333			1.09149	0.306383
0.01258	36.499			0.01259	2.19727			4.9883	0.2304			0.4883	0.08			0.0263125	0.472			0.0241809	0.559387			0.208333	0.604167			0.153191	0.440426
0.01259	35.9955			0.0126	1.87683			1.8106	0.2207			2.3905	0.0508			0.0263335	0.593			0.0242	0.478166			0.145833	0.625			0.36383	0.382979
0.0126	36.4838			0.01261	1.23596			0.3673	1.3825			1.211	0.6499			0.026354	0.38			0.0242191	0.49407			0.354167	1.33333			1.60851	0.229787
0.01261	37.796			0.01262	0.0305176			3.664	0.17			1.5704	0.58			0.026375	0.375			0.0242383	0.535532			0.395833	1.04167			0.0957447	1.70426
0.01262	39.3677			0.01263	-1.19019			7.719	3.4215			1.7775	0.0999			0.026396	0.999			0.0242574	0.58665			0.354167	0.104167			0.0765957	0.382979
0.01263	40.5426			0.01264	-2.10571			64.8593	1.5587			0.5	20.73			0.0264165	1.145			0.0242766	0.600282			0.145833	0.125			1.01489	0.191489
0.01264	41.1835			0.01265	-2.22778			22.3984	1.8613			0.7696	0.0508			0.0264375	0.977			0.0242957	0.611641			0.25	0.0625			0.861702	0.153191
0.01265	41.4581			0.01266	-1.86157			11.9607	0.2208			0.1014	0.0509			0.0264584	0.73			0.0243149	0.642312			0.895833	0.354167			0.114894	1.78085
0.01266	41.4581			0.01267	-1.31226			23.379	0.1093			0.703	0.41			0.0264789	0.669			0.024334	0.608233			0.416667	0.104167			0.134043	0.0765957
0.01267	41.0004			0.01268	-0.350952			6.3437	0.0976			0.1095	4.54			0.0264999	0.622			0.0243532	0.509973			0.0833333	0.0833333			0.9	3.29362
0.01268	39.978			0.01269	0.854492			40.3985	0.3595			0.0625	1.74			0.0265209	0.694			0.0243723	0.497478			0.3125	0.166667			0.0765957	5.01702
0.01269	38.7421			0.0127	1.66321			34.332	0.203			1.3102	0.26			0.0265419	0.895			0.0243915	0.492366			0.125	0.104167			1.91489	0.17234
0.0127	37.9639			0.01271	1.84631			5.172	0.049			1.7599	0.1505			0.0265624	1.108			0.0244106	0.526445			0.479167	1.47917			0.555319	0.191489
0.01271	37.796			0.01272	1.23596			0.2305	0.2403			2.8499	0.049			0.0265834	1.272			0.0244298	0.535532			0.3125	0.125			0.861702	10.7809
0.01272	37.7197			0.01273	0.762939			27.039	0.8986			0.72	0.0702			0.0266043	1.215			0.0244489	0.653672			2.125	0.1875			0.938298	1.8766
0.01273	37.5824			0.01274	0.640869			4.9063	0.0593			0.129	0.09			0.0266249	1.1			0.0244681	0.53894			0.1875	0.0833333			0.325532	7.94681
0.01274	37.5061			0.01275	0.366211			8.0469	2.9493			0.25	3.9063			0.0266458	0.893			0.0244872	0.59517			0.541667	0.104167			0.612766	0.344681
0.01275	37.6282			0.01276	0.0610352			136.559	1.6796			1.1407	0.1091			0.0266668	0.648			0.0245064	0.621865			0.166667	1.0625			0.0574468	1.60851
0.01276	37.7655			0.01277	0.289917			5.789	0.1007			0.5193	0.0605			0.0266873	0.572			0.0245255	0.582106			0.375	1.1875			0.765957	7.48723
0.01277	37.796			0.01278	0.549316			0.0605	0.172			2.9105	0.1093			0.0267083	0.495			0.0245447	0.575291			7.6875	0.729167			0.17234	0.306383
0.01278	37.8113			0.01279	0.320435			4.6798	0.3398			4.5935	7.4881			0.0267293	0.645			0.0245638	0.550868			4.25	0.0625			0.268085	1.32128
0.01279	37.8723			0.0128	-0.671387			2.2967	0.0497			0.9295	0.08			0.0267498	0.688			0.024583	0.491798			1.1875	0.0625			0.114894	5.13191
0.0128	38.0859			0.01281	-1.0376			80.75	1.5294			0.1797	0.0545			0.0267708	0.519			0.0246021	0.591194			1.29167	0.333333			1.39787	0.17234
0.01281	38.3759			0.01282	-1.19019			39.039	1.2575			14.43	14.828			0.0267917	0.525			0.0246213	0.570179			0.145833	3.89583			1.14894	0.36383
0.01282	38.7421			0.01283	-1.19019			0.7423	0.8399			0.703	0.0899			0.0268127	0.492			0.0246404	0.591762			0.125	0.25			0.0957447	0.268085
0.01283	39.1998			0.01284	-0.656128			16.8592	0.1602			25.5	4.5895			0.0268332	0.526			0.0246596	0.637768			3.5	0.1875			5.99362	0.229787
0.01284	39.5813			0.01285	-0.0152588			6.871	0.289			0.1605	9.242			0.0268542	0.536			0.0246787	0.575859			0.145833	0.104167			0.229787	0.497872
0.01285	39.6728			0.01286	0.671387			10.289	0.329			1.703	0.051			0.0268752	0.639			0.0246979	0.663895			1.8125	0.104167			2.52766	0.0765957
0.01286	39.4592			0.01287	1.95312			0.047	1.461			0.0705	0.1171			0.0268957	0.657			0.024717	0.657648			0.375	0.145833			0.689362	0.134043
0.01287	39.0167			0.01288	3.02124			3.4901	0.4455			8.711	0.2658			0.0269167	0.754			0.0247362	0.6372			1.02083	0.4375			0.0957447	0.134043
0.01288	38.5284			0.01289	2.70081			12.1016	0.0495			2.578	2.9903			0.0269377	0.793			0.0247553	0.700246			0.770833	0.5			0.478723	0.248936
0.01289	38.4674			0.0129	2.01416			41.703	1.9803			0.7813	1.5313			0.0269582	0.732			0.0247745	0.743412			4.6875	0.229167			3.79149	0.210638
0.0129	38.681			0.01291	1.51062			29.5195	0.0998			0.2812	0.0606			0.0269791	0.645			0.0247936	0.698542			0.770833	0.541667			1.47447	0.459574
0.01291	39.0625			0.01292	1.46484			2.8514	0.4298			0.199	1.961			0.0270001	0.535			0.0248128	0.606529			0.333333	0.104167			0.248936	0.478723
0.01292	39.2456			0.01293	1.40381			25.1173	5.4787			0.2107	8.0785			0.0270206	0.61			0.0248319	0.738868			0.104167	0.0625			0.651064	1.22553
0.01293	38.8184			0.01294	0.976562			6.7031	0.9298			0.453	4.0097			0.0270416	0.695			0.0248511	0.615617			0.125	0.5625			0.402128	5.89787
0.01294	37.735			0.01295	-0.305176			0.0605	0.1603			0.0781	7.9373			0.0270626	0.437			0.0248702	0.700814			0.458333	0.125			2.85319	0.287234
0.01295	36.4838			0.01296	-1.63269			27.6562	0.2795			0.4882	0.0465			0.0270836	0.259			0.0248894	0.452039			0.354167	0.458333			1.09149	0.0957447
0.01296	35.3394			0.01297	-2.28882			41.703	0.2298			0.1093	4.6482			0.0271041	0.316			0.0249085	0.517357			0.166667	0.166667			0.765957	2.43191
0.01297	34.8206			0.01298	-2.57874			0.371	0.1495			3.0467	0.049			0.0271251	0.346			0.0249277	0.571883			1.39583	0.3125			0.497872	1.47447
0.01298	35.0189			0.01299	-2.19727			14.258	2.209			0.1992	13.3205			0.027146	0.385			0.0249468	0.665031			10.2292	2.89583			0.134043	0.421277
0.01299	35.4767			0.013	-1.46484			7.9491	0.7815			1.1407	0.078			0.0271665	0.408			0.0249659	0.737165			3.10417	0.354167			0.36383	0.210638
0.013	35.8429			0.01301	-0.38147			26.16	0.2295			0.8435	0.1115			0.0271875	0.353			0.0249851	0.64004			20.25	0.708333			0.36383	0.114894
0.01301	36.0718			0.01302	0.411987			2.6955	1.539			0.1875	1.1329			0.0272085	0.411			0.0250042	0.605394			16.5208	1.39583			0.0957447	0.134043
0.01302	36.1938			0.01303	0.534058			4.4063	0.489			15.6875	0.0605			0.027229	0.436			0.0250234	0.626409			0.0625	1.10417			0.919149	0.459574
0.01303	36.3769			0.01304	0.656128			5.9806	0.8605			0.12	23.7893			0.02725	0.439			0.0250426	0.762724			1.95833	0.3125			0.995745	0.268085
0.01304	36.911			0.01305	0.183105			43.953	0.0508			0.719	0.0937			0.027271	0.421			0.0250617	0.593466			1.10417	0.291667			0.995745	4.78723
0.01305	37.735			0.01306	-0.549316			31.75	0.6993			0.09	8.6094			0.0272915	0.471			0.0250809	0.71047			0.895833	0.104167			0.153191	0.497872
0.01306	38.4369			0.01307	-1.297			2.3125	0.12			6	0.0509			0.0273125	0.512			0.0251	0.520765			0.479167	0.229167			0.344681	0.114894
0.01307	38.8489			0.01308	-1.05286			23.668	0.0507			0.3907	1.7207			0.0273334	0.746			0.0251191	0.540076			0.333333	0.0833333			0.440426	0.459574
0.01308	39.2609			0.01309	-0.289917			27.3395	0.08			4.41	0.0545			0.0273539	0.891			0.0251383	0.593466			2.41667	0.0625			1.47447	0.651064
0.01309	39.6881			0.0131	0.900268			5.5235	1.421			13.8435	0.0702			0.0273749	0.998			0.0251575	0.495774			0.541667	0.145833			1.49362	0.823404
0.0131	39.856			0.01311	1.93787			56.0315	0.16			0.0935	0.125			0.0273959	0.913			0.0251766	0.596874			0.125	0.104167			0.957447	1.12979
0.01311	39.6881			0.01312	2.76184			16.8005	1.1699			0.551	11.0467			0.0274169	0.832			0.0251957	0.552572			1.95833	0.0833333			0.0574468	4.5766
0.01312	39.4745			0.01313	3.54004			53.8045	0.3896			0.1365	2.3695			0.0274374	0.69			0.0252149	0.463967			0.458333	0.354167			2.20213	0.229787
0.01313	39.4287			0.01314	3.54004			6.6329	0.3			3.7815	18.2207			0.0274584	0.555			0.025234	0.518493			0.479167	0.0833333			0.765957	0.153191
0.01314	39.6423			0.01315	3.11279			4.041	0.0705			0.172	0.7343			0.0274793	0.526			0.0252532	0.544052			4.08333	1.875			0.287234	0.191489
0.01315	40.1154			0.01316	2.24304			12.242	0.07			0.9609	0.0547			0.0274998	0.556			0.0252723	0.435			2.29167	0.0625			2.12553	0.114894
0.01316	40.4968			0.01317	1.44958			0.8671	0.2598			2.2345	0.1603			0.0275208	0.516			0.0252915	0.281078			1.45833	0.5625			0.0957447	0.191489
0.01317	40.5731			0.01318	0.640869			1.1603	0.4395			1.9687	18.6409			0.0275418	0.508			0.0253106	0.245863			0.25	0.916667			0.248936	0.191489
0.01318	40.4358			0.01319	0.228882			12.293	0.2793			5.8591	0.1094			0.0275623	0.356			0.0253298	0.243591			0.25	0.208333			0.153191	0.248936
0.01319	40.39			0.0132	0.778198			18.5859	4.87			0.3122	0.09			0.0275833	0.55			0.0253489	0.301525			0.229167	0.208333			0.0765957	0.440426
0.0132	40.6036			0.01321	1.70898			1.2031	0.707			0.6995	0.0624			0.0276043	0.545			0.0253681	0.194745			17.4375	0.0625			0.0957447	6.28085
0.01321	40.9241			0.01322	2.50244			17.7405	0.1098			5.3906	0.0895			0.0276248	0.514			0.0253872	0.215192			14.1458	0.270833			0.153191	0.0957447
0.01322	41.214			0.01323	2.28882			0.1408	0.2303			0.3905	0.0622			0.0276458	0.542			0.0254064	0.431592			0.458333	0.25			0.9	0.0765957
0.01323	41.4581			0.01324	1.49536			4.7811	1.199			0.2696	6.4844			0.0276667	0.306			0.0254255	0.220304			0.166667	0.0625			0.17234	0.344681
0.01324	41.5802			0.01325	0.747681			3.9605	0.2201			2.4375	0.1195			0.0276877	0.185			0.0254447	0.462831			0.541667	0.104167			0.0765957	0.708511
0.01325	41.6565			0.01326	0.701904			26.8285	0.5095			0.836	5.4689			0.0277082	0.287			0.0254638	0.186225			0.104167	0.3125			2.6234	7.54468
0.01326	41.8243			0.01327	0.595093			0.4102	0.1598			0.129	0.2403			0.0277292	0.465			0.025483	0.301525			1.10417	0.125			2.08723	1.74255
0.01327	42.099			0.01328	0.244141			11.0997	1.3002			0.422	0.0701			0.0277502	0.398			0.0255021	0.386154			0.0625	0.0625			0.0957447	1.39787
0.01328	42.2974			0.01329	0.427246			1.875	0.1719			2.6875	39.9375			0.0277707	0.462			0.0255213	0.529284			0.75	0.125			0.17234	3.46596
0.01329	42.3584			0.0133	0.762939			3.867	0.08			1.25	0.1095			0.0277917	0.504			0.0255404	0.575291			4.27083	0.0833333			0.191489	0.344681
0.0133	41.9769			0.01331	1.51062			10.781	0.2599			0.668	0.0586			0.0278127	0.509			0.0255596	0.362299			0.166667	1.54167			0.134043	4.27021
0.01331	40.9241			0.01332	2.56348			16.82	0.58			0.7969	0.049			0.0278332	0.551			0.0255787	0.241887			0.104167	0.604167			0.153191	0.861702
0.01332	39.5355			0.01333	3.00598			9.5703	0.09			5.375	6.2188			0.0278541	0.548			0.0255979	0.373658			0.145833	0.104167			1.07234	7.56383
0.01333	38.5437			0.01334	2.15149			77.63	1.4802			0.871	0.0705			0.0278751	0.623			0.025617	0.200993			0.333333	0.104167			0.0957447	8.9617
0.01334	38.1775			0.01335	0.640869			4.35	0.047			1.2302	25.672			0.0278956	0.664			0.0256362	0.296981			1.77083	0.0625			0.134043	0.938298
0.01335	38.4521			0.01336	-0.350952			23.8001	0.0895			0.4599	0.047			0.0279166	0.681			0.0256553	0.211216			5.10417	0.0833333			0.0574468	0.823404
0.01336	38.9404			0.01337	-0.183105			44.7699	0.0502			0.2304	0.9513			0.0279376	0.643			0.0256745	0.264038			0.208333	0.104167			0.402128	9.30638
0.01337	39.444			0.01338	0.50354			7.2969	0.0587			0.0977	7.7655			0.0279586	0.587			0.0256936	0.324812			1.83333	1.625			0.382979	0.880851
0.01338	40.0085			0.01339	0.854492			0.6561	0.0898			3.078	1.1096			0.0279791	0.463			0.0257128	0.295845			0.0833333	0.875			0.785106	3.12128
0.01339	40.451			0.0134	0.915527			8.9708	1.7398			0.2382	0.1385			0.028	0.655			0.0257319	0.202697			0.229167	1			0.402128	1.43617
0.0134	40.7562			0.01341	0.427246			7.1719	0.1094			0.3008	0.7734			0.028021	0.908			0.0257511	0.281078			0.208333	2.04167			0.134043	1.07234
0.01341	40.6799			0.01342	-0.0457764			2.2425	0.1299			5.5314	0.461			0.0280415	0.745			0.0257702	0.261767			0.104167	0.104167			0.344681	1.41702
0.01342	40.3595			0.01343	0.0762939			37.6995	0.0489			5.8671	0.1405			0.0280625	0.602			0.0257894	0.346963			0.145833	0.5			1.01489	1.35957
0.01343	40.0543			0.01344	0.228882			3.7733	1.039			0.4024	1.9768			0.0280835	0.617			0.0258085	0.193041			0.8125	0.5625			2.37447	17.8851
0.01344	40.0543			0.01345	0.259399			12.5117	0.2802			2.6914	0.0895			0.028104	0.598			0.0258277	0.299821			3.1875	0.0625			0.0957447	3.12128
0.01345	40.4816			0.01346	0.473022			21.09	0.0501			1.1715	4			0.028125	0.511			0.0258468	0.352643			1.35417	0.229167			0.325532	5.55319
0.01346	41.0004			0.01347	1.09863			1.5781	1.041			0.0705	0.1094			0.028146	0.777			0.0258659	0.267446			0.395833	0.25			0.153191	0.0765957
0.01347	41.3208			0.01348	1.57166			5.7421	2.54			1	0.0548			0.0281665	0.886			0.0258851	0.262902			1.4375	6.4375			0.631915	1.22553
0.01348	41.1682			0.01349	2.13623			11.2812	0.79			0.0625	0.08			0.0281874	0.705			0.0259042	0.343555			0.125	1.875			0.306383	0.287234
0.01349	40.6799			0.0135	2.57874			0.4412	0.9375			0.0939	6.3907			0.0282084	0.624			0.0259234	0.338444			0.479167	2.8125			0.114894	0.114894
0.0135	40.451			0.01351	2.01416			3.75	0.0901			2.008	0.1191			0.0282289	0.668			0.0259426	0.298117			0.416667	0.270833			0.746809	1.34043
0.01351	40.451			0.01352	0.808716			31.3593	0.1401			1.6017	0.1018			0.0282499	0.706			0.0259617	0.233368			0.166667	0.125			0.459574	0.804255
0.01352	40.4663			0.01353	0.152588			37.8497	2.3124			1.1795	0.078			0.0282709	0.942			0.0259809	0.253247			1.0625	1.625			0.670213	1.43617
0.01353	40.2985			0.01354	-0.488281			5.047	0.14			0.953	1.5			0.0282919	1.053			0.026	0.304365			1.58333	1.83333			0.382979	0.268085
0.01354	39.8712			0.01355	-1.09863			5.4145	1.9902			0.07	0.078			0.0283124	1.141			0.0260191	0.296413			0.854167	0.1875			0.823404	5.11277
0.01355	39.3219			0.01356	-1.4801			5.5781	0.922			0.0703	0.0626			0.0283334	1.334			0.0260383	0.369114			1.625	0.0625			0.459574	0.919149
0.01356	38.8641			0.01357	-1.75476			4.2969	0.73			3.0939	0.3495			0.0283543	1.331			0.0260574	0.271422			6.8125	0.125			0.229787	8.82766
0.01357	38.4521			0.01358	-1.44958			79.6014	0.0585			0.078	4.539			0.0283748	1.158			0.0260766	0.291301			1.14583	0.145833			0.17234	10.3021
0.01358	38.2538			0.01359	-0.396728			9.9103	0.4			2.8088	4.2403			0.0283958	0.852			0.0260958	0.480438			4.77083	0.375			1.20638	6.14681
0.01359	38.3759			0.0136	0.854492			9.133	0.31			0.7187	3.881			0.0284168	0.619			0.0261149	0.49691			7.10417	0.229167			0.17234	5.4383
0.0136	38.8336			0.01361	1.57166			5.0624	6.2227			1.9215	0.0781			0.0284373	0.432			0.026134	0.278806			1	0.104167			0.0957447	1.30213
0.01361	39.5813			0.01362	1.57166			22.3908	0.461			0.3397	0.0702			0.0284583	0.199			0.0261532	0.27483			4.64583	1.9375			0.0765957	0.402128
0.01362	40.4053			0.01363	0.823975			27.0235	0.9301			0.5313	0.09			0.0284793	0.485			0.0261723	0.32254			3.83333	0.229167			0.287234	0.229787
0.01363	40.741			0.01364	-0.12207			9.5897	0.12			0.0781	0.049			0.0284998	0.345			0.0261915	0.302661			1.29167	0.145833			0.17234	0.670213
0.01364	40.3748			0.01365	-1.15967			3.1329	0.09			9.078	10.7187			0.0285208	0.313			0.0262106	0.297549			7.95833	0.0833333			0.459574	2.7766
0.01365	39.4745			0.01366	-1.64795			27.6365	1.41			2.1601	4.0705			0.0285417	0.395			0.0262298	0.265174			1.52083	0.291667			1.05319	3.65745
0.01366	38.5895			0.01367	-1.43433			41.09	0.219			1.721	0.1565			0.0285627	0.384			0.0262489	0.218032			0.166667	0.0625			0.191489	8.67447
0.01367	38.1012			0.01368	-0.88501			9.203	0.3166			2.0274	0.0938			0.0285832	0.536			0.0262681	0.266878			0.9375	0.3125			0.210638	4.19362
0.01368	38.1622			0.01369	-0.350952			1.0705	0.41			0.469	0.381			0.0286042	0.44			0.0262872	0.343555			0.1875	0.208333			0.0765957	6.14681
0.01369	38.6353			0.0137	-0.0762939			40.9491	1.5469			0.1095	0.0899			0.0286252	0.384			0.0263064	0.248135			12.1667	0.166667			0.17234	5.26596
0.0137	39.2456			0.01371	0.457764			0.328	0.0705			1.2813	4.8435			0.0286457	0.293			0.0263255	0.250407			0.5625	0.395833			0.134043	16.2574
0.01371	39.9017			0.01372	1.78528			67.0079	0.379			0.1405	0.047			0.0286667	0.408			0.0263447	0.210648			0.75	0.0625			0.53617	4.23191
0.01372	40.3748			0.01373	2.74658			38.299	1.4297			0.0628	0.0604			0.0286876	0.431			0.0263638	0.27767			2.91667	0.333333			0.0574468	1.05319
0.01373	40.4205			0.01374	2.50244			27.6719	1.0705			12.75	6.711			0.0287082	0.341			0.026383	0.398649			3.20833	0.395833			0.134043	5.57234
0.01374	40.0238			0.01375	1.5564			8.3675	0.0705			0.8205	0.0489			0.0287291	0.361			0.0264021	0.266878			4.47917	1.5			0.325532	1.85745
0.01375	39.4897			0.01376	0.0610352			12.5315	0.211			1.3907	6.17			0.0287501	0.478			0.0264213	0.274262			0.645833	2.72917			0.670213	1.8383
0.01376	39.0778			0.01377	-1.00708			8.0315	0.1405			0.125	7.8909			0.0287706	0.515			0.0264404	0.279942			0.0833333	1.52083			0.593617	9.34468
0.01377	38.9862			0.01378	-1.297			6.836	0.0701			0.6093	0.2343			0.0287916	0.49			0.0264596	0.302661			0.479167	0.145833			0.153191	0.593617
0.01378	39.1388			0.01379	-1.25122			45.8009	0.1018			0.3202	0.7693			0.0288126	0.515			0.0264787	0.219168			0.145833	0.0833333			0.134043	0.268085
0.01379	39.5355			0.0138	-0.289917			4.459	0.0705			0.0625	0.1898			0.0288336	0.685			0.0264979	0.284486			1	0.0625			0.134043	0.0574468
0.0138	40.0848			0.01381	1.0376			26.7345	0.0897			4.7345	0.0622			0.0288541	0.555			0.026517	0.256655			1.75	0.270833			2.18298	1.01489
0.01381	40.4053			0.01382	1.67847			7.8122	0.0705			0.6991	0.0605			0.028875	0.605			0.0265362	0.289597			1.95833	0.0833333			3.81064	0.17234
0.01382	40.3137			0.01383	2.2583			11.129	0.1092			4.8125	24.8594			0.028896	0.456			0.0265553	0.364571			0.729167	1.08333			0.268085	0.746809
0.01383	40.0238			0.01384	2.48718			7.2735	0.375			0.43	3.4685			0.0289165	0.306			0.0265745	0.135107			0.770833	0.354167			0.210638	1.62766
0.01384	39.7491			0.01385	2.13623			45.18	0.629			0.25	0.0895			0.0289375	0.352			0.0265936	0.260063			0.145833	0.104167			0.287234	1.74255
0.01385	39.5813			0.01386	0.991821			21.9495	0.3124			0.0702	0.0628			0.0289585	0.466			0.0266128	0.282214			0.916667	0.0625			0.0574468	0.0957447
0.01386	39.5966			0.01387	0.0915527			11.3123	0.0781			2.0197	0.279			0.028979	0.47			0.0266319	0.316292			0.3125	0.229167			1.03404	1.20638
0.01387	39.917			0.01388	-0.595093			16.2579	0.0701			0.0625	0.629			0.029	0.628			0.0266511	0.292437			0.770833	0.166667			0.421277	0.191489
0.01388	40.2527			0.01389	-1.23596			1.3633	0.082			1.711	0.0467			0.029021	0.697			0.0266702	0.275966			0.125	0.0625			3.44681	1.16809
0.01389	40.2985			0.0139	-0.991821			12.379	0.2811			2.832	0.0608			0.0290415	0.512			0.0266894	0.300389			0.145833	0.1875			0.153191	0.134043
0.0139	40.1916			0.01391	0.0762939			13.99	0.0703			0.0705	0.0467			0.0290624	0.518			0.0267085	0.245295			0.5	0.0625			0.651064	0.325532
0.01391	40.3442			0.01392	1.14441			84.2	0.1018			0.0625	0.1095			0.0290834	0.379			0.0267277	0.307773			0.0625	0.0833333			0.191489	0.440426
0.01392	40.5731			0.01393	1.9989			6.1878	0.0508			2	2.0393			0.0291044	0.366			0.0267468	0.285622			0.416667	0.125			0.210638	2.41277
0.01393	40.4968			0.01394	2.86865			32.7225	0.0939			0.6795	2.3107			0.0291249	0.571			0.026766	0.226552			4.27083	0.479167			0.325532	0.880851
0.01394	40.1916			0.01395	3.37219			0.0682	0.1095			0.328	0.0939			0.0291459	0.452			0.0267851	0.204401			1.83333	0.1875			0.114894	0.134043
0.01395	39.8712			0.01396	3.34167			3.625	0.078			4.6715	0.094			0.0291669	0.233			0.0268043	0.195313			1.10417	0.125			0.114894	0.0765957
0.01396	39.3524			0.01397	2.56348			0.086	0.0937			3.6487	0.0705			0.0291874	0.2			0.0268234	0.215192			1.27083	0.1875			0.210638	0.248936
0.01397	38.7421			0.01398	1.44958			9.3985	0.078			1.8899	0.0625			0.0292084	0.443			0.0268425	0.256655			1.85417	0.791667			0.842553	0.191489
0.01398	38.3301			0.01399	0.640869			6.2813	0.0485			2.7399	5.959			0.0292293	0.415			0.0268617	0.253815			0.1875	0.25			5.87872	2.91064
0.01399	38.0096			0.014	0.213623			13.871	0.1015			0.36	0.5997			0.0292498	0.37			0.0268809	0.261767			5.83333	1.9375			1.01489	1.53191
0.014	37.9181			0.01401	0.0762939			10.25	0.0702			0.3203	0.0467			0.0292708	0.358			0.0269	0.260631			0.104167	0.104167			1.7234	2.01064
0.01401	38.3148			0.01402	0.228882			3.0547	0.328			2.0275	0.6095			0.0292918	0.357			0.0269191	0.283918			0.166667	0.166667			0.631915	0.114894
0.01402	39.154			0.01403	1.15967			7.4299	0.25			0.5939	9.0805			0.0293123	0.492			0.0269383	0.206105			0.75	0.25			1.51277	3.27447
0.01403	40.0543			0.01404	1.70898			3.1483	0.1309			1.629	9.451			0.0293333	0.459			0.0269574	0.345259			0.333333	0.125			0.0574468	1.26383
0.01404	40.6342			0.01405	2.01416			2.6093	0.1018			2.2425	15.7189			0.0293543	0.467			0.0269766	0.403761			2.04167	0.104167			0.823404	0.823404
0.01405	40.8173			0.01406	2.27356			6.0703	0.3825			9.0469	0.291			0.0293748	0.553			0.0269957	0.267446			8.75	0.583333			2.98723	3.77234
0.01406	40.5121			0.01407	1.80054			13.0197	2.6995			1.9921	7.9061			0.0293958	0.65			0.0270149	0.407737			0.8125	0.208333			0.402128	0.134043
0.01407	40.0696			0.01408	1.2207			0.8399	2.5487			1.6405	7.8128			0.0294167	0.684			0.027034	0.459423			1.35417	0.125			0.191489	0.612766
0.01408	39.7339			0.01409	0.701904			49.0155	0.4065			0.6914	0.08			0.0294377	0.627			0.0270532	0.352075			0.666667	0.3125			0.114894	3.21702
0.01409	39.6271			0.0141	0.747681			3.8907	0.1012			0.6876	0.0605			0.0294582	0.552			0.0270723	0.245295			1.14583	0.1875			0.114894	22.2319
0.0141	39.7339			0.01411	0.137329			9.8905	0.0705			1.5115	0.0469			0.0294792	0.622			0.0270915	0.225416			0.625	0.125			0.134043	2.43191
0.01411	39.7644			0.01412	-0.762939			4.8515	0.078			0.0702	0.078			0.0295002	0.53			0.0271106	0.279374			0.125	0.270833			0.134043	17.9426
0.01412	39.5813			0.01413	-1.32751			37.9533	1.082			2.4376	0.17			0.0295207	0.63			0.0271298	0.315157			0.25	0.229167			0.0765957	1.93404
0.01413	39.2456			0.01414	-0.900268			11.17	0.1096			11.5232	22.539			0.0295417	0.573			0.0271489	0.172594			0.1875	0.104167			0.651064	0.0574468
0.01414	38.4064			0.01415	0.366211			0.3594	0.0702			0.2733	3.54			0.0295626	0.552			0.0271681	0.303797			0.208333	0.625			0.72766	0.612766
0.01415	37.0178			0.01416	1.12915			0.242	0.0701			6.4725	0.0495			0.0295831	0.645			0.0271872	0.320836			0.145833	0.0625			3.5617	0.153191
0.01416	35.9039			0.01417	1.46484			10.1797	0.5704			0.25	0.0625			0.0296041	0.32			0.0272064	0.342419			0.416667	0.0625			0.114894	0.785106
0.01417	35.8124			0.01418	1.43433			18.5315	4.17			2.203	0.051			0.0296251	0.323			0.0272255	0.304365			1.91667	0.541667			3.6383	0.689362
0.01418	36.3922			0.01419	1.51062			61.3885	0.0859			0.371	0.0549			0.0296456	0.322			0.0272447	0.213488			0.0625	0.9375			1.7617	0.53617
0.01419	37.1246			0.0142	1.61743			1.664	1.2423			0.711	6.7577			0.0296666	0.262			0.0272638	0.412281			0.208333	0.0625			2.14468	0.995745
0.0142	37.6587			0.01421	1.87683			9.4531	0.0935			0.2187	0.1093			0.0296876	0.187			0.027283	0.323108			0.354167	0.3125			7.65957	0.440426
0.01421	38.1165			0.01422	2.13623			24.449	0.5705			7	0.0545			0.0297086	0.113			0.0273021	0.361163			0.291667	0.375			1.60851	0.555319
0.01422	38.62			0.01423	2.36511			6.3515	1.2266			1.1408	0.0595			0.0297291	0.259			0.0273213	0.300389			0.354167	0.104167			0.229787	0.325532
0.01423	38.9099			0.01424	2.57874			4.242	0.0781			0.2305	0.08			0.02975	0.372			0.0273404	0.311749			0.0625	0.229167			0.0765957	0.0765957
0.01424	38.8336			0.01425	2.50244			1.9297	0.0703			11.4378	0.0939			0.029771	0.483			0.0273596	0.296981			8.58333	0.375			0.421277	14.4191
0.01425	38.7421			0.01426	1.37329			3.3982	0.0701			4.2225	0.047			0.0297915	0.449			0.0273787	0.440112			1.22917	1.16667			0.0957447	12.7915
0.01426	38.8184			0.01427	-0.808716			22.922	0.0976			0.8785	1.329			0.0298125	0.464			0.0273979	0.273694			0.166667	2.97917			4.63404	1.55106
0.01427	38.9404			0.01428	-2.05994			2.4785	0.0703			0.047	0.0895			0.0298335	0.537			0.027417	0.37877			0.0833333	13.8958			0.134043	2.56596
0.01428	39.0167			0.01429	-2.12097			12.3591	1.6876			0.1329	0.156			0.029854	0.464			0.0274362	0.28335			0.145833	0.833333			0.0574468	1.81915
0.01429	39.0015			0.0143	-1.43433			18.672	0.5704			0.211	0.0598			0.029875	0.578			0.0274553	0.292437			4.95833	0.166667			0.0765957	0.153191
0.0143	38.8641			0.01431	-0.717163			19.1717	5.4412			12.8093	13.3125			0.029896	0.506			0.0274745	0.307773			2.85417	0.166667			0.17234	0.17234
0.01431	38.8641			0.01432	0.213623			20.75	0.0702			0.34	0.25			0.0299165	0.738			0.0274936	0.413985			6.0625	0.770833			0.36383	0.287234
0.01432	38.9557			0.01433	1.8158			3.414	0.0898			0.512	1.1502			0.0299374	0.714			0.0275128	0.376498			0.625	0.104167			18.4213	0.0765957
0.01433	39.0625			0.01434	2.83813			32.2579	0.0702			2.5465	0.0998			0.0299584	0.787			0.0275319	0.254383			0.770833	0.354167			14.3234	0.0765957
0.01434	39.2761			0.01435	2.67029			6.621	0.9923			1.1289	0.094			0.0299794	0.698			0.0275511	0.270286			0.833333	0.25			3.10213	0.153191
0.01435	39.6881			0.01436	1.52588			3.625	1.3395			2.039	5.375			0.0299999	0.803			0.0275702	0.432728			0.395833	0.625			8.04255	1.32128
0.01436	39.7949			0.01437	0.473022			3.7421	1.3515			1.75	0.0695			0.0300209	0.75			0.0275894	0.272558			1.08333	0.4375			0.191489	0.191489
0.01437	39.6271			0.01438	-0.0915527			21.129	0.0702			24.8593	0.0624			0.0300419	0.749			0.0276085	0.319132			0.3125	0.0625			5.34255	0.0574468
0.01438	39.6881			0.01439	0.534058			1.117	0.0662			1.9805	23.1895			0.0300624	0.616			0.0276277	0.341852			0.104167	0.333333			16.1426	0.229787
0.01439	40.0085			0.0144	2.10571			7.543	0.3497			1.2381	0.221			0.0300834	0.737			0.0276468	0.441816			1	0.375			17.1191	0.248936
0.0144	40.5121			0.01441	3.43323			34.67	0.1015			3.5465	0.0626			0.0301043	0.743			0.027666	0.340148			0.104167	0.541667			2.12553	0.0574468
0.01441	41.0309			0.01442	4.16565			43.7345	0.289			0.4885	8.1325			0.0301248	0.746			0.0276851	0.22996			0.3125	0.0833333			6.12766	0.134043
0.01442	41.0767			0.01443	3.86047			2.4376	0.0704			0.551	0.05			0.0301458	0.596			0.0277042	0.307205			0.104167	0.0833333			28.0149	2.41277
0.01443	40.741			0.01444	2.85339			0.9297	0.1095			0.3593	0.0607			0.0301668	0.645			0.0277234	0.239615			2.5625	0.208333			0.344681	0.402128
0.01444	40.1306			0.01445	1.38855			56.8982	1.4297			1.1485	26.3595			0.0301873	0.652			0.0277426	0.37025			0.791667	0.229167			19.2064	0.287234
0.01445	39.4287			0.01446	0.350952			4.7692	1.5625			0.2733	2.04			0.0302083	0.72			0.0277617	0.365707			0.6875	0.125			0.72766	0.0574468
0.01446	39.0015			0.01447	-0.213623			29.87	0.0938			0.1367	0.2345			0.0302293	0.777			0.0277809	0.335036			0.3125	0.166667			0.382979	1.18723
0.01447	38.9557			0.01448	-0.717163			3.69	0.0937			3.2421	38.9686			0.0302498	0.683			0.0278	0.244159			0.979167	0.375			0.114894	3.40851
0.01448	38.9709			0.01449	-1.31226			33.672	0.289			3.7189	2.8204			0.0302707	0.618			0.0278191	0.37593			1	0.395833			0.229787	1.12979
0.01449	39.032			0.0145	-1.78528			12.1171	0.0897			0.1096	0.047			0.0302917	0.772			0.0278383	0.37593			0.541667	0.104167			0.114894	1.01489
0.0145	39.4134			0.01451	-1.38855			34.3399	0.086			0.082	0.0507			0.0303127	0.674			0.0278574	0.376498			0.125	0.9375			0.593617	1.37872
0.01451	40.0543			0.01452	-0.564575			6.539	4.2343			4.5157	3.3205			0.0303332	0.75			0.0278766	0.348099			0.416667	0.208333			0.0574468	0.0765957
0.01452	40.7562			0.01453	0.38147			4.8825	0.9844			8.625	1.4533			0.0303542	0.618			0.0278958	0.258359			2.39583	0.104167			0.153191	0.210638
0.01453	41.1835			0.01454	1.11389			34	0.961			0.4805	0.3098			0.0303752	0.547			0.0279149	0.190201			1.0625	0.979167			0.17234	9.51702
0.01454	41.0919			0.01455	1.69373			0.8515	3.7579			0.7304	0.156			0.0303957	0.591			0.027934	0.305501			4.14583	0.583333			0.153191	2.24043
0.01455	40.4968			0.01456	1.86157			33.871	0.0702			1.7969	1.5155			0.0304167	0.658			0.0279532	0.199857			4.70833	0.3125			1.66596	1.78085
0.01456	39.7186			0.01457	1.14441			0.7599	0.1092			0.2618	0.0701			0.0304376	0.745			0.0279723	0.311749			0.1875	0.229167			0.153191	0.574468
0.01457	39.032			0.01458	1.09863			1.6486	0.0703			0.1329	2.8505			0.0304581	0.497			0.0279915	0.406033			1.22917	0.458333			0.402128	0.995745
0.01458	38.4216			0.01459	1.2207			16.1014	2.16			5.4687	12.3126			0.0304791	0.317			0.0280106	0.223144			2.54167	0.354167			0.0957447	4.80638
0.01459	38.0554			0.0146	1.20544			11.1913	0.1329			5.8122	13.375			0.0305001	0.242			0.0280298	0.199289			7.22917	0.125			0.0765957	0.248936
0.0146	38.147			0.01461	0.869751			2.7305	7.957			5.1798	4.9105			0.0305206	0.381			0.0280489	0.317428			32.5833	0.125			0.440426	12.3319
0.01461	38.5437			0.01462	0.488281			6.5549	0.5548			0.7207	71.2341			0.0305416	0.645			0.0280681	0.328788			0.416667	0.166667			0.248936	11.0872
0.01462	38.9099			0.01463	0.106812			14.4807	0.6524			0.0899	0.0607			0.0305626	0.691			0.0280872	0.303797			0.229167	0.0833333			1.47447	2.7383
0.01463	39.4134			0.01464	-0.0457764			5.3007	0.1325			0.3633	1.1796			0.0305836	0.631			0.0281064	0.16805			0.8125	0.104167			0.114894	0.153191
0.01464	39.7034			0.01465	0.106812			1.4768	0.0585			0.211	0.1797			0.0306041	0.537			0.0281255	0.315157			1.875	0.145833			0.0765957	0.114894
0.01465	39.7034			0.01466	0.656128			24.1875	4.0275			0.578	0.1005			0.030625	0.432			0.0281447	0.245863			6.77083	0.208333			0.382979	0.555319
0.01466	39.7491			0.01467	1.49536			6.1407	0.0702			0.0895	0.0465			0.030646	0.442			0.0281638	0.236775			0.25	0.270833			0.0765957	1.47447
0.01467	39.8102			0.01468	1.93787			1.3518	0.7815			0.3518	0.0705			0.0306665	0.596			0.028183	0.217464			0.208333	0.0625			1.34043	0.880851
0.01468	39.8407			0.01469	2.2583			1.1405	0.832			10.2655	0.0507			0.0306875	0.527			0.0282021	0.237343			17.8958	0.854167			5.38085	2.96809
0.01469	39.9628			0.0147	2.56348			15.209	0.1407			1.039	0.0628			0.0307085	0.581			0.0282213	0.151011			0.0625	3.0625			0.53617	0.421277
0.0147	40.1611			0.01471	2.74658			4.0937	0.4921			0.449	0.0499			0.030729	0.742			0.0282404	0.28051			12.4583	0.625			0.248936	1.09149
0.01471	39.9322			0.01472	2.70081			2.414	0.078			0.25	0.0598			0.03075	0.762			0.0282596	0.228256			0.75	0.0625			0.0957447	3.15957
0.01472	39.2303			0.01473	2.63977			1.1488	2.1995			0.1719	0.0469			0.030771	0.595			0.0282787	0.260631			0.9375	0.0625			0.210638	0.0765957
0.01473	38.4674			0.01474	2.41089			2.1096	1.2185			0.2383	0.0547			0.0307915	0.593			0.0282979	0.307205			0.479167	0.166667			0.0765957	1.24468
0.01474	37.7655			0.01475	1.7395			0.051	0.25			0.2382	2.931			0.0308124	0.607			0.028317	0.291301			5.27083	2.85417			0.210638	0.880851
0.01475	37.1857			0.01476	1.54114			11.781	2.0895			0.0785	0.1093			0.0308334	0.612			0.0283362	0.233936			0.5625	0.895833			0.459574	0.0957447
0.01476	36.85			0.01477	1.14441			4.9805	0.078			5.0781	4.125			0.0308544	0.507			0.0283553	0.267446			0.104167	1			0.670213	0.421277
0.01477	36.8957			0.01478	0.869751			12.781	0.086			0.0899	0.0701			0.0308749	0.683			0.0283745	0.282782			7.4375	1.10417			0.325532	0.306383
0.01478	37.0789			0.01479	0.564575			1.2965	5.869			0.129	0.047			0.0308959	0.808			0.0283936	0.15953			1.77083	0.541667			3.04468	0.0957447
0.01479	37.323			0.0148	0.442505			4.2813	0.0624			0.621	4.3905			0.0309169	0.64			0.0284128	0.151011			0.270833	0.145833			0.765957	0.708511
0.0148	37.8723			0.01481	0.671387			39.6719	0.117			0.1875	0.1007			0.0309374	0.651			0.0284319	0.171458			7.60417	0.0833333			0.517021	1.18723
0.01481	38.3759			0.01482	0.717163			7.6878	0.0705			1.0391	5.3592			0.0309583	0.609			0.0284511	0.176002			22.375	0.0833333			0.708511	0.306383
0.01482	38.6963			0.01483	0.457764			33.6485	0.129			1	10.6401			0.0309793	0.701			0.0284702	0.323108			0.375	0.604167			1.41702	0.0957447
0.01483	39.154			0.01484	0.473022			1.8497	0.0705			0.219	0.7598			0.0309998	0.593			0.0284894	0.37025			3.85417	0.9375			2.04894	0.459574
0.01484	39.5508			0.01485	-0.0457764			7.8829	3.0234			0.1014	0.094			0.0310208	0.444			0.0285085	0.438976			3.04167	0.104167			1.78085	0.842553
0.01485	39.6728			0.01486	-1.00708			1	0.0487			0.0781	0.2299			0.0310418	0.614			0.0285277	0.649128			1.02083	0.104167			0.17234	0.689362
0.01486	39.3677			0.01487	-1.86157			3.2423	0.1329			0.5116	0.25			0.0310623	0.855			0.0285468	0.536668			1.85417	0.125			1.03404	0.574468
0.01487	38.8946			0.01488	-1.69373			4.2189	4.039			1.9843	0.1095			0.0310833	0.921			0.028566	0.44068			0.770833	0.145833			0.995745	0.210638
0.01488	38.6353			0.01489	-1.00708			3.3905	0.0705			0.0897	2.2399			0.0311043	0.959			0.0285851	0.49407			0.395833	0.104167			0.153191	0.114894
0.01489	38.4979			0.0149	0.289917			16.539	0.078			0.3399	0.1998			0.0311248	1.206			0.0286043	0.434432			7.10417	0.145833			0.9	1.51277
0.0149	38.2233			0.01491	1.31226			58.6502	0.0702			1.8595	0.703			0.0311457	0.99			0.0286234	0.412281			5.97917	0.104167			5.53404	2.98723
0.01491	38.0249			0.01492	2.21252			4.9219	2.9689			0.0702	0.0938			0.0311667	0.857			0.0286425	0.490094			1.10417	0.0833333			0.440426	0.440426
0.01492	38.0859			0.01493	2.85339			0.8045	0.051			0.84	0.11			0.0311877	0.81			0.0286617	0.444088			0.0625	0.0625			0.919149	0.0957447
0.01493	38.4369			0.01494	2.89917			2.8203	0.0939			3.2705	10.6095			0.0312082	0.844			0.0286808	0.566203			1.54167	9.22917			0.631915	0.593617
0.01494	38.9557			0.01495	1.77002			17.5393	1.4531			0.4376	11.0801			0.0312292	0.893			0.0287	0.28619			2	1.85417			0.0574468	0.114894
0.01495	39.566			0.01496	0.50354			35.3905	0.1878			0.1287	0.1			0.0312502	0.657			0.0287191	0.449199			0.875	0.333333			1.14894	1.03404
0.01496	40.2069			0.01497	-0.457764			1.9511	0.133			9.1875	0.1092			0.0312707	0.619			0.0287383	0.348099			9.22917	0.0625			0.957447	0.555319
0.01497	40.5884			0.01498	-0.518799			4.3909	3.6561			1.3595	0.0705			0.0312917	0.462			0.0287574	0.338444			1.58333	0.645833			1.24468	1.81915
0.01498	40.6342			0.01499	0.610352			6.0315	0.8591			1.7107	1.4301			0.0313126	0.563			0.0287766	0.456015			3.375	0.479167			0.995745	0.287234
0.01499	40.4968			0.015	2.34985			0.7615	0.2695			3.3909	1.4501			0.0313331	0.644			0.0287957	0.512813			3.27083	0.104167			0.325532	0.497872
0.015	40.3748			0.01501	4.21143			3.8982	0.0781			11.1091	0.1091			0.0313541	0.686			0.0288149	0.517357			0.0625	0.3125			4.21277	0.134043
0.01501	40.2069			0.01502	6.19507			7.381	0.0705			1.1719	0.0798			0.0313751	0.732			0.028834	0.310045			0.104167	0.104167			0.0957447	0.134043
0.01502	40.2832			0.01503	7.87353			16.0705	3.168			1.1799	0.3125			0.0313956	0.577			0.0288532	0.337308			9.35417	0.104167			1.43617	0.114894
0.01503	40.6189			0.01504	9.27734			0.6875	0.2286			2.2967	0.0625			0.0314166	0.541			0.0288723	0.237911			3.83333	0.145833			0.440426	7.31489
0.01504	40.9393			0.01505	8.95691			11.2813	0.164			0.0821	0.0502			0.0314376	0.57			0.0288915	0.28619			7.41667	0.104167			0.976596	0.287234
0.01505	40.9546			0.01506	7.12585			22.2597	0.25			0.4925	0.1499			0.0314585	0.649			0.0289106	0.323676			0.75	0.125			0.17234	0.880851
0.01506	40.5426			0.01507	4.60815			3.789	0.2187			0.8437	11.7655			0.0314791	0.676			0.0289298	0.222576			0.25	0.0625			0.210638	2.01064
0.01507	39.7644			0.01508	2.76184			11.3518	0.0702			0.6482	0.078			0.0315	0.654			0.0289489	0.264606			2.16667	0.0625			0.306383	1.70426
0.01508	39.1083			0.01509	1.41907			8.039	0.3397			1.6171	10.4702			0.031521	0.486			0.0289681	0.430456			4.27083	0.0833333			0.976596	3.14043
0.01509	39.0472			0.0151	0.457764			7.6094	2.6715			0.2616	0.0469			0.0315415	0.437			0.0289872	0.255519			2.72917	0.0625			0.268085	0.880851
0.0151	39.3066			0.01511	0.0305176			39.172	0.086			0.1093	0.1			0.0315625	0.654			0.0290064	0.335036			3.64583	0.291667			0.153191	5.03617
0.01511	39.6728			0.01512	-0.38147			3.9905	2.172			1.7655	0.1			0.0315835	0.68			0.0290255	0.307205			7.125	0.0625			5.64894	0.785106
0.01512	40.0238			0.01513	-0.411987			1.3908	0.09			1.5587	14.5			0.031604	0.506			0.0290447	0.355483			0.354167	0.125			0.593617	0.861702
0.01513	40.2069			0.01514	-0.198364			3.9219	0.2793			1.8595	0.1201			0.031625	0.617			0.0290638	0.204969			1.45833	0.291667			1.12979	0.268085
0.01514	40.1916			0.01515	0.656128			15.5391	0.0703			0.75	0.75			0.0316459	0.703			0.029083	0.486686			4.125	0.520833			0.0957447	0.976596
0.01515	40.1154			0.01516	1.57166			1.0276	0.0702			3.0546	6.4375			0.0316665	0.742			0.0291021	0.458287			0.25	0.145833			0.651064	4.38511
0.01516	39.8254			0.01517	2.68555			5.9687	0.1565			0.0897	0.05			0.0316874	0.669			0.0291213	0.521333			1.22917	0.166667			0.9	4.32766
0.01517	39.2151			0.01518	3.0365			1.0623	0.8596			0.4495	3.3905			0.0317084	0.815			0.0291404	0.603122			4.85417	0.104167			1.8766	0.957447
0.01518	38.7878			0.01519	2.57874			29.9005	0.375			0.8124	3.25			0.0317294	0.788			0.0291596	0.599714			5.91667	0.0625			0.382979	0.248936
0.01519	38.4827			0.0152	1.96838			0.6563	0.2735			0.2615	0.13			0.0317499	0.673			0.0291787	0.538372			2.29167	0.125			0.114894	0.0574468
0.0152	38.1012			0.01521	2.12097			4.0705	0.164			0.348	16.9802			0.0317709	0.673			0.0291979	0.579267			2.54167	0.270833			0.114894	1.18723
0.01521	37.9028			0.01522	3.32642			3.4687	0.4141			0.125	0.0625			0.0317919	0.535			0.029217	0.466239			0.125	0.0625			2.60426	2.39362
0.01522	38.1012			0.01523	4.28772			3.0469	0.5801			3.367	2.21			0.0318124	0.39			0.0292362	0.458287			0.291667	0.0625			0.823404	3.37021
0.01523	38.4369			0.01524	4.68445			32.4725	0.2186			4.7224	3.15			0.0318333	0.393			0.0292553	0.404329			2.85417	0.0625			0.153191	0.593617
0.01524	38.8184			0.01525	4.5166			38.2208	0.3691			0.8799	4.5311			0.0318543	0.373			0.0292745	0.434432			2.16667	0.145833			1.01489	1.8383
0.01525	39.2761			0.01526	4.11987			10.375	0.3515			0.09	0.0601			0.0318748	0.372			0.0292936	0.362299			3.5	0.104167			0.0957447	0.976596
0.01526	39.6576			0.01527	2.7771			5.3201	0.961			4.15	0.9215			0.0318958	0.502			0.0293128	0.436704			3.89583	0.291667			0.0957447	32.1511
0.01527	40.2069			0.01528	1.12915			4.6404	0.078			4.29	8.711			0.0319168	0.443			0.0293319	0.440112			3.60417	0.104167			0.268085	9.05745
0.01528	40.7562			0.01529	-0.0305176			2.34	1.369			7.35	0.77			0.0319373	0.577			0.0293511	0.512813			1.04167	0.3125			0.0765957	73.9723
0.01529	41.2598			0.0153	-0.259399			6.9395	0.3595			0.75	0.06			0.0319583	0.703			0.0293702	0.54462			1.79167	0.104167			3.17872	68.6106
0.0153	41.8243			0.01531	-0.213623			14.0935	0.5604			0.41	3.9376			0.0319793	0.708			0.0293894	0.606529			0.458333	0.1875			0.880851	0.0957447
0.01531	42.4042			0.01532	-0.289917			34.8711	0.0705			0.1094	0.078			0.0320002	0.691			0.0294085	0.505997			0.375	0.0833333			0.0765957	0.191489
0.01532	42.6178			0.01533	0.366211			27.01	0.1018			0.4688	0.46			0.0320207	0.558			0.0294277	0.454311			0.208333	0.145833			0.191489	0.0957447
0.01533	42.3889			0.01534	1.49536			33.922	0.0939			0.1797	1.3125			0.0320417	0.535			0.0294468	0.424776			0.583333	0.229167			0.17234	2.35532
0.01534	41.687			0.01535	2.53296			9.461	0.461			1.3909	0.1799			0.0320627	0.546			0.029466	0.315157			0.5625	0.0833333			0.0957447	0.651064
0.01535	40.863			0.01536	3.11279			4.0115	0.0937			3.1795	0.0899			0.0320832	0.504			0.0294851	0.236207			2	0.1875			1.93404	0.0574468
0.01536	40.1306			0.01537	3.28064			1.4455	2.289			0.1289	22.4921			0.0321042	0.32			0.0295042	0.364571			0.3125	0.291667			1.66596	0.0574468
0.01537	39.4897			0.01538	2.88391			66.7696	0.3087			0.6095	0.078			0.0321252	0.314			0.0295234	0.260063			2.3125	0.3125			3.94468	0.191489
0.01538	39.3524			0.01539	1.52588			13.701	0.7031			7.0785	0.3			0.0321457	0.531			0.0295426	0.237911			0.9375	0.166667			4.27021	0.402128
0.01539	39.6576			0.0154	0.38147			11.1565	0.8203			0.629	0.12			0.0321667	0.515			0.0295617	0.294709			3.20833	0.166667			0.114894	0.134043
0.0154	39.6881			0.01541	-0.350952			1.0937	0.0703			5.6875	0.0937			0.0321876	0.586			0.0295808	0.358323			31.0833	0.375			0.765957	0.0574468
0.01541	39.3219			0.01542	0.12207			11.0075	0.0509			5.328	0.1			0.0322081	0.598			0.0296	0.308909			1.89583	0.208333			53.9043	0.0765957
0.01542	39.2303			0.01543	0.88501			0.1175	0.1092			4.7109	16.7815			0.0322291	0.612			0.0296192	0.178842			44.2083	0.208333			7.2766	0.517021
0.01543	39.7034			0.01544	1.60217			5.5547	1.121			4.5704	9.0234			0.0322501	0.783			0.0296383	0.358891			1.47917	0.0833333			1.51277	0.0574468
0.01544	40.4663			0.01545	1.92261			33.961	0.0701			1.1601	35.35			0.0322706	0.911			0.0296574	0.233936			0.3125	0.125			18.5745	0.210638
0.01545	41.0767			0.01546	1.64795			5.711	0.1018			1.7696	10.797			0.0322916	0.975			0.0296766	0.394674			0.208333	0.145833			1.11064	0.134043
0.01546	41.0004			0.01547	0.915527			14.2657	0.0897			0.0781	16.68			0.0323126	0.736			0.0296957	0.403193			0.75	0.229167			24.4532	0.191489
0.01547	40.3595			0.01548	-0.0762939			14.4063	0.5			0.2694	0.05			0.0323335	0.533			0.0297149	0.22144			0.583333	0.0625			5.13191	0.670213
0.01548	39.7797			0.01549	-1.23596			13.4885	0.1092			0.2304	1.0546			0.032354	0.52			0.029734	0.351507			3.8125	0.0625			1.66596	0.746809
0.01549	39.5355			0.0155	-2.74658			20.3671	1.6093			0.75	0.13			0.032375	0.431			0.0297532	0.204401			17.8125	0.0833333			13.1362	0.0765957
0.0155	39.505			0.01551	-3.61633			3.4802	0.0898			5.8512	5.6953			0.032396	0.445			0.0297723	0.290165			1.04167	0.0625			12.9064	0.191489
0.01551	39.6118			0.01552	-3.7384			1.5095	0.0702			1.4295	0.0935			0.0324165	0.591			0.0297915	0.261199			10.6458	0.1875			6.01277	0.938298
0.01552	40.0543			0.01553	-3.28064			18.3595	4.8983			0.1719	0.06			0.0324375	0.723			0.0298106	0.139651			0.604167	0.229167			0.612766	0.191489
0.01553	40.7257			0.01554	-2.7771			4.1719	0.3303			2.7345	0.53			0.0324585	0.695			0.0298298	0.312885			1.08333	0.25			0.325532	0.0574468
0.01554	41.3055			0.01555	-2.24304			27.5272	0.0705			0.5311	3.8594			0.032479	0.609			0.0298489	0.187361			1.10417	0.166667			0.9	0.134043
0.01555	41.4123			0.01556	-1.2207			0.09	0.539			0.121	0.1912			0.0325	0.588			0.0298681	0.342419			0.854167	0.0625			0.344681	0.0574468
0.01556	40.9241			0.01557	0.473022			22.3181	3.2013			5.078	31.4688			0.0325209	0.593			0.0298872	0.195881			1.27083	0.208333			0.210638	0.478723
0.01557	40.3595			0.01558	2.42615			20.9005	0.8495			8.0548	3.3787			0.0325414	0.461			0.0299064	0.164074			0.104167	0.0833333			0.268085	0.210638
0.01558	40.0848			0.01559	4.48608			6.9099	0.086			37.7265	0.172			0.0325624	0.371			0.0299255	0.191905			2.97917	0.0833333			6.74043	0.0957447
0.01559	40.0543			0.0156	5.26428			2.13	0.1171			0.221	0.047			0.0325834	0.406			0.0299447	0.228256			4.83333	0.0833333			4.51915	0.631915
0.0156	40.2527			0.01561	4.53186			6.5077	1.66			0.578	0.09			0.0326044	0.365			0.0299638	0.202697			13.1042	2.04167			0.402128	0.134043
0.01561	40.4053			0.01562	3.25012			36.7188	0.4065			0.7304	1.4295			0.0326249	0.527			0.029983	0.253247			4.33333	1.77083			1.22553	0.0574468
0.01562	40.1916			0.01563	1.96838			12.1092	0.8495			18.0939	0.18			0.0326459	0.524			0.0300021	0.175434			0.395833	0.145833			4.84468	0.0957447
0.01563	39.5355			0.01564	1.43433			6.164	0.172			1.2812	0.078			0.0326669	0.509			0.0300213	0.223712			0.8125	0.333333			0.72766	0.708511
0.01564	38.8794			0.01565	1.09863			1.4765	0.2303			0.3088	0.168			0.0326874	0.527			0.0300404	0.364003			12.8958	0.0625			2.16383	0.0574468
0.01565	38.6353			0.01566	1.40381			0.5975	0.0781			0.047	0.0783			0.0327083	0.476			0.0300596	0.258359			1.91667	0.104167			0.746809	0.0957447
0.01566	38.8336			0.01567	1.51062			2.2579	0.1605			17.9605	1.5662			0.0327293	0.622			0.0300787	0.240751			0.479167	0.0625			0.0765957	0.0574468
0.01567	39.3372			0.01568	1.41907			1.43	0.2814			0.4728	0.3085			0.0327498	0.665			0.0300979	0.16805			1.45833	0.1875			0.210638	0.0765957
0.01568	39.6271			0.01569	1.57166			16.58	0.0603			1.2185	0.0783			0.0327708	0.639			0.030117	0.203265			5.85417	0.125			0.248936	0.134043
0.01569	39.4287			0.0157	1.26648			31.9689	0.291			0.047	3.2734			0.0327918	0.508			0.0301362	0.227688			8.45833	0.1875			1.45532	0.153191
0.0157	39.1846			0.01571	0.854492			12.8829	0.0781			3.3204	0.3204			0.0328123	0.436			0.0301553	0.300389			2.5	0.0833333			1.32128	0.325532
0.01571	39.2761			0.01572	0.610352			27.4804	0.1795			0.16	0.2618			0.0328333	0.428			0.0301745	0.228824			3.14583	0.3125			0.497872	1.49362
0.01572	39.6118			0.01573	0.946045			0.1482	0.1171			1.5625	0.0783			0.0328543	0.207			0.0301936	0.290733			0.208333	0.270833			3.98298	1.97234
0.01573	40.0696			0.01574	1.0376			14.2345	6.1993			11.2265	2.289			0.0328752	0.465			0.0302128	0.295277			0.354167	0.958333			2.37447	1.53191
0.01574	40.5121			0.01575	0.946045			56.6993	1.1173			0.121	11.3124			0.0328957	0.523			0.0302319	0.256087			8.58333	0.0833333			11.3745	0.555319
0.01575	40.6799			0.01576	0.900268			3.4903	0.08			0.1018	1.9064			0.0329167	0.426			0.0302511	0.269718			1.77083	0.166667			7.67872	0.36383
0.01576	40.6036			0.01577	1.37329			13.4298	1.5159			0.3085	0.4685			0.0329377	0.424			0.0302702	0.211216			11.3125	0.5625			20.2979	0.114894
0.01577	40.2374			0.01578	1.61743			1.3046	0.086			0.0628	0.0704			0.0329582	0.44			0.0302894	0.233368			5.47917	0.375			3.19787	0.0957447
0.01578	39.917			0.01579	1.31226			12.1485	1.9804			2.6525	0.297			0.0329792	0.561			0.0303085	0.224848			0.104167	0.104167			0.36383	0.268085
0.01579	39.9322			0.0158	0.411987			3.0546	0.1115			1.0704	8.6171			0.0330002	0.443			0.0303277	0.178274			0.25	0.354167			0.402128	0.0574468
0.0158	40.0848			0.01581	-0.0762939			18.75	1.3671			1.2659	0.6717			0.0330207	0.408			0.0303468	0.369682			0.729167	0.1875			6.70213	0.0765957
0.01581	40.0391			0.01582	0.0152588			4.7305	0.0705			3.211	9.5628			0.0330416	0.532			0.030366	0.239615			7.60417	0.104167			0.114894	0.36383
0.01582	39.7797			0.01583	0.640869			4.8439	2.2793			0.0975	0.0624			0.0330626	0.498			0.0303851	0.177706			20.4375	0.0833333			1.47447	0.402128
0.01583	39.444			0.01584	0.854492			1.6171	0.1018			0.082	0.047			0.0330831	0.631			0.0304042	0.258359			1.5	0.0833333			9.44043	0.0765957
0.01584	39.1235			0.01585	0.427246			33.7225	0.1405			0.75	86.75			0.0331041	0.61			0.0304234	0.43784			1.5625	0.1875			0.248936	0.0957447
0.01585	39.0167			0.01586	0.198364			5.1525	0.3908			0.1017	0.8126			0.0331251	0.574			0.0304425	0.306637			10.1042	0.0625			0.785106	0.114894
0.01586	38.8794			0.01587	0.259399			34.0098	1.125			0.2815	11.75			0.0331456	0.551			0.0304617	0.412281			2.9375	0.145833			0.651064	0.0765957
0.01587	38.269			0.01588	0.152588			13.8514	0.7265			0.7185	0.047			0.0331666	0.522			0.0304808	0.565067			38.9792	0.0625			1.81915	1.8383
0.01588	37.1857			0.01589	-0.152588			0.0625	2.3592			1.9607	0.203			0.0331876	0.681			0.0305	0.572451			16.7917	0.520833			0.153191	0.36383
0.01589	36.3464			0.0159	-0.244141			14.3087	0.0608			9.5	17.1408			0.0332085	0.669			0.0305192	0.456583			9.77083	0.458333			2.6617	0.0574468
0.0159	36.1023			0.01591	-0.411987			1.6875	0.1094			10.4901	0.297			0.033229	0.694			0.0305383	0.487822			36.9375	0.333333			1.22553	0.134043
0.01591	36.2091			0.01592	-0.564575			3.289	0.0702			0.0702	0.082			0.03325	0.755			0.0305574	0.278806			4.1875	0.645833			7.2	0.114894
0.01592	36.438			0.01593	-0.839233			44.289	1.0295			0.8982	3.16			0.033271	0.734			0.0305766	0.296981			7.75	0.229167			8.52128	0.191489
0.01593	36.8805			0.01594	-0.701904			5.4923	0.291			0.9728	4.0393			0.0332915	0.56			0.0305958	0.161234			15.4583	0.25			6.3766	0.134043
0.01594	37.5671			0.01595	-0.152588			0.0585	2.742			7.75	1.1795			0.0333125	0.408			0.0306149	0.244159			5.35417	0.0833333			5.66809	0.0574468
0.01595	38.1622			0.01596	0.228882			128.5	4.0485			0.5117	8.6409			0.0333335	0.535			0.030634	0.164074			21.6875	0.0833333			0.0574468	0.880851
0.01596	38.2843			0.01597	0.137329			12.6094	0.0703			0.1095	0.168			0.033354	0.686			0.0306532	0.262902			1.45833	0.0625			1.12979	0.53617
0.01597	38.3148			0.01598	0.762939			3.547	0.8105			0.422	7.9373			0.033375	0.753			0.0306723	0.290165			0.0625	0.125			0.402128	1.20638
0.01598	38.62			0.01599	1.90735			41.332	0.125			2.7187	0.4219			0.0333959	0.588			0.0306915	0.258927			18.3958	0.0833333			1.14894	0.880851
0.01599	39.0625			0.016	2.60925			31.3514	0.781			2.6605	5.4378			0.0334164	0.593			0.0307106	0.21576			11.25	0.25			19.034	0.134043
0.016	39.2761			0.01601	2.65503			9.828	0.2344			0.1483	14.9845			0.0334374	0.442			0.0307298	0.334468			18.8333	0.0625			7.21915	0.402128
0.01601	39.5355			0.01602	2.01416			7.0895	0.2421			0.5781	22.4455			0.0334584	0.299			0.0307489	0.285054			23.9792	0.104167			1.09149	0.287234
0.01602	39.7339			0.01603	1.0376			1.8182	0.1325			0.4412	0.1018			0.0334794	0.389			0.0307681	0.269718			38.5833	0.145833			12.2553	0.153191
0.01603	39.5966			0.01604	0.274658			4.4767	2.211			1.1991	0.371			0.0334999	0.37			0.0307872	0.324244			3.79167	0.0833333			0.861702	0.191489
0.01604	39.2151			0.01605	-0.38147			24.961	0.3592			0.2815	1.9842			0.0335209	0.397			0.0308064	0.264038			0.1875	0.1875			0.919149	0.134043
0.01605	38.8031			0.01606	-1.14441			10.1601	1.0548			0.508	0.832			0.0335419	0.748			0.0308255	0.261767			6.1875	2.70833			0.631915	0.0765957
0.01606	38.4827			0.01607	-1.31226			19.6018	2.453			6.3867	0.0624			0.0335624	0.696			0.0308447	0.344123			0.916667	3.85417			2.75745	0.0574468
0.01607	38.0859			0.01608	-0.946045			2.1715	0.6482			0.1913	0.0625			0.0335833	0.822			0.0308638	0.241887			13.9583	0.1875			0.574468	0.210638
0.01608	37.8876			0.01609	-0.244141			10.58	2.3205			0.797	0.0702			0.0336043	0.714			0.030883	0.318564			10.4375	3.72917			0.36383	0.287234
0.01609	37.8265			0.0161	0.152588			0.492	0.6408			1.5622	0.086			0.0336248	0.691			0.0309021	0.256087			4.85417	0.0625			1.7617	0.114894
0.0161	38.1775			0.01611	0.228882			2.836	0.6795			0.8905	0.0899			0.0336458	0.652			0.0309213	0.149307			24.4375	0.208333			0.402128	0.191489
0.01611	38.9709			0.01612	0.137329			30.8905	0.2185			1.0195	0.3518			0.0336668	0.59			0.0309404	0.214056			0.4375	0.0833333			10.9532	0.0574468
0.01612	39.8407			0.01613	0.0457764			52.25	1.1503			18.9844	0.125			0.0336873	0.534			0.0309596	0.107276			0.708333	3.52083			2.60426	0.153191
0.01613	40.451			0.01614	-0.0915527			46.32	0.1092			0.5232	1.9533			0.0337083	0.456			0.0309787	0.279942			12.1458	0.145833			2.02979	0.268085
0.01614	40.741			0.01615	-0.0915527			2.8895	0.0704			0.2693	6.6875			0.0337292	0.479			0.0309979	0.116364			1.22917	0.708333			0.248936	0.191489
0.01615	40.8325			0.01616	-0.0305176			11.0622	0.07			3.8397	4.75			0.0337502	0.511			0.031017	0.261199			11.1042	0.125			10.1872	1.7617
0.01616	40.8173			0.01617	-0.305176			0.6327	0.9392			0.8125	0.1287			0.0337707	0.518			0.0310362	0.229392			2.91667	0.208333			3.37021	0.17234
0.01617	40.3748			0.01618	-0.549316			30.1385	1.328			0.3908	27.039			0.0337917	0.504			0.0310553	0.227688			8.125	0.0625			10.1298	0.114894
0.01618	39.917			0.01619	0.0457764			3.9295	0.05			0.1171	0.0783			0.0338127	0.608			0.0310745	0.282214			9.52083	0.125			0.0957447	0.459574
0.01619	39.6118			0.0162	1.70898			6.453	2.379			2.5625	0.0936			0.0338332	0.465			0.0310936	0.271422			6.60417	0.0625			1.89574	0.287234
0.0162	39.3066			0.01621	3.02124			13.16	0.219			0.1325	0.621			0.0338542	0.525			0.0311128	0.219168			0.1875	0.145833			0.0574468	0.153191
0.01621	39.154			0.01622	3.50952			4.0232	0.078			3.6485	4.3909			0.0338752	0.499			0.0311319	0.313453			36.6667	0.0625			0.287234	0.0957447
0.01622	39.1235			0.01623	3.63159			12.1679	1			0.2597	0.25			0.0338957	0.386			0.0311511	0.194177			30.2708	0.125			0.153191	0.229787
0.01623	38.5132			0.01624	3.7384			8.0998	0.5096			2	0.1092			0.0339166	0.379			0.0311702	0.275398			16.4375	0.166667			0.0765957	0.0765957
0.01624	37.1246			0.01625	3.5553			19.1797	0.0935			0.1018	0.0587			0.0339376	0.535			0.0311894	0.344123			1.83333	0.166667			0.440426	0.497872
0.01625	35.8276			0.01626	2.97546			5.2425	1.4904			0.1565	4			0.0339581	0.597			0.0312085	0.304933			61.2083	0.354167			0.0574468	0.421277
0.01626	34.9121			0.01627	2.09045			1.5	0.086			0.121	1.2306			0.0339791	0.563			0.0312277	0.486118			37.7917	0.0833333			3.27447	1.03404
0.01627	33.9203			0.01628	1.49536			0.621	0.369			0.2302	0.1016			0.0340001	0.52			0.0312468	0.307205			7.45833	0.0625			1.81915	0.153191
0.01628	32.3029			0.01629	1.44958			20.0313	3.0704			9.0783	1.6091			0.0340206	0.517			0.031266	0.317996			0.291667	0.0833333			0.17234	0.382979
0.01629	29.6326			0.0163	1.77002			0.1093	0.0604			0.078	0.0702			0.0340416	0.653			0.0312851	0.22428			0.208333	0.208333			1.41702	0.134043
0.0163	26.2604			0.01631	2.15149			30.9219	0.078			0.0705	18.9376			0.0340626	0.721			0.0313042	0.321404			0.229167	0.1875			0.842553	0.0765957
0.01631	22.7509			0.01632	2.33459			21.9297	0.08			0.25	3.3905			0.0340835	0.68			0.0313234	0.253247			0.4375	0.0833333			1.53191	0.0957447
0.01632	19.3939			0.01633	1.90735			24.3122	0.1016			0.047	0.0705			0.034104	0.764			0.0313425	0.246999			0.208333	0.145833			0.153191	0.0957447
0.01633	16.3879			0.01634	0.869751			4.6093	0.0781			0.1914	0.082			0.034125	0.573			0.0313617	0.293005			0.1875	0.104167			0.0765957	0.191489
0.01634	13.7177			0.01635	0.228882			0.969	0.3985			0.1017	24.4376			0.034146	0.615			0.0313808	0.18225			1.75	0.145833			1.16809	0.670213
0.01635	11.4136			0.01636	0.793457			3.9804	0.461			0.3905	0.0781			0.0341665	0.676			0.0314	0.295845			0.583333	0.0833333			0.517021	0.114894
0.01636	9.79614			0.01637	1.86157			1.6819	0.1902			0.0704	1.5897			0.0341875	0.544			0.0314192	0.293005			5.79167	0.0833333			1.20638	0.0574468
0.01637	9.18579			0.01638	2.79236			6.1404	1.375			1.453	4.203			0.0342085	0.625			0.0314383	0.245863			1.16667	1.0625			2.91064	0.0765957
0.01638	9.39941			0.01639	2.53296			9.461	0.078			0.379	19.3517			0.034229	0.63			0.0314574	0.216896			13.625	1.66667			0.517021	0.574468
0.01639	10.0403			0.0164	1.92261			3.461	9.742			0.1091	0.5701			0.03425	0.682			0.0314766	0.214624			0.875	0.1875			1.78085	0.0957447
0.0164	10.6049			0.01641	1.34277			33.5976	0.0705			2.875	0.129			0.0342709	0.677			0.0314957	0.229392			0.0625	0.270833			0.114894	0.0574468
0.01641	11.0779			0.01642	0.961304			18.83	0.1405			0.5395	30.0703			0.0342914	0.682			0.0315149	0.17373			7.14583	0.3125			0.114894	0.134043
0.01642	11.4288			0.01643	0.717163			6.25	0.0704			0.3009	3.3595			0.0343124	0.634			0.031534	0.181114			21.9167	0.104167			0.957447	0.268085
0.01643	11.8408			0.01644	0.595093			20.3711	0.0704			0.0469	0.0625			0.0343334	0.592			0.0315532	0.216896			7.04167	0.0625			0.861702	0.0957447
0.01644	12.8479			0.01645	0.900268			7.5996	0.8713			0.0785	1.0585			0.0343544	0.734			0.0315723	0.22428			10.5208	0.229167			3.5234	0.114894
0.01645	14.9689			0.01646	0.839233			8.2658	1.6305			0.363	0.1564			0.0343749	0.712			0.0315915	0.281646			1.10417	0.25			0.17234	0.0765957
0.01646	18.3105			0.01647	0.0762939			2.2109	0.1096			0.3512	0.09			0.0343959	0.59			0.0316106	0.400921			2.5	0.291667			1.16809	0.0765957
0.01647	22.2626			0.01648	-0.839233			31.9687	0.2268			3.25	0.1289			0.0344168	0.69			0.0316298	0.225984			7.33333	0.166667			0.287234	0.0574468
0.01648	25.8331			0.01649	-0.991821			1.8675	0.2208			1.297	5.1171			0.0344374	0.789			0.0316489	0.293573			0.125	0.0625			1.01489	0.210638
0.01649	28.595			0.0165	-0.869751			10.8673	0.125			0.2305	2.625			0.0344583	0.732			0.0316681	0.224848			141.167	3.5			3.77234	0.153191
0.0165	30.6854			0.01651	-0.305176			25.0998	4.5703			2.2033	0.09			0.0344793	0.402			0.0316872	0.293005			0.5	0.666667			4.80638	0.0765957
0.01651	32.5775			0.01652	0.0915527			1.6327	0.6386			0.2735	0.1093			0.0344998	0.567			0.0317064	0.223144			29.5	0.0625			5.51489	0.210638
0.01652	34.5764			0.01653	0.595093			52.8983	0.1012			0.07	0.047			0.0345208	0.578			0.0317255	0.0987567			0.4375	0.125			6.68298	0.153191
0.01653	36.438			0.01654	1.14441			34.9105	0.086			3.5995	0.2228			0.0345418	0.595			0.0317447	0.118068			0.0833333	0.0833333			0.0765957	0.344681
0.01654	37.9944			0.01655	1.02234			14.09	0.1493			1.46	21.34			0.0345623	0.621			0.0317638	0.249271			45.6042	0.604167			1.53191	0.0957447
0.01655	39.1235			0.01656	0.518799			17.5547	0.5192			4.69	2.6094			0.0345833	0.502			0.031783	0.223144			2.85417	0.25			0.459574	0.0765957
0.01656	39.8865			0.01657	-0.442505			31.5198	0.547			1.4885	32.367			0.0346042	0.627			0.0318021	0.295277			0.9375	0.0625			2.27872	0.134043
0.01657	40.4358			0.01658	-1.31226			0.0585	0.094			1.633	0.0703			0.0346252	0.674			0.0318213	0.235072			10.0625	0.145833			1.60851	0.0574468
0.01658	40.6952			0.01659	-1.75476			6.4295	0.3691			5.3285	0.1874			0.0346457	0.571			0.0318404	0.27199			20.9792	0.0833333			2.29787	0.0957447
0.01659	40.4968			0.0166	-1.77002			10.0311	0.79			1.6995	0.0547			0.0346667	0.475			0.0318596	0.225416			12	0.104167			1.09149	0.0765957
0.0166	40.1001			0.01661	-1.38855			11.039	0.0705			1	3.1715			0.0346877	0.426			0.0318787	0.278238			1.79167	0.0833333			1.74255	0.0574468
0.01661	39.8102			0.01662	-0.717163			13.1874	2.4845			0.0939	4.6012			0.0347082	0.544			0.0318979	0.300957			1.27083	0.104167			4.48085	0.17234
0.01662	39.6118			0.01663	-0.137329			20.1795	0.9105			8.1563	0.211			0.0347292	0.483			0.031917	0.204969			1.25	2.41667			3.44681	0.0765957
0.01663	39.3829			0.01664	0.732422			10.869	4.5193			0.4605	16.3009			0.0347502	0.611			0.0319362	0.380474			35.625	0.1875			5.26596	0.631915
0.01664	38.9099			0.01665	2.04468			0.0859	0.0704			4.8126	0.0935			0.0347707	0.622			0.0319553	0.346395			25.0417	5.29167			0.153191	0.0765957
0.01665	38.0859			0.01666	3.32642			40.9768	0.0507			0.5625	0.0628			0.0347916	0.638			0.0319745	0.373658			6.27083	0.270833			1.51277	0.0765957
0.01666	37.4603			0.01667	3.98254			4.0895	1.4921			0.2305	0.5118			0.0348126	0.508			0.0319936	0.229392			6.41667	0.0833333			4.61489	0.0765957
0.01667	37.7197			0.01668	3.93677			4.9102	0.1407			0.1289	7.2381			0.0348331	0.336			0.0320128	0.27767			78.4167	0.125			1.28298	0.0574468
0.01668	39.0015			0.01669	3.00598			2.58	1.0704			2.5937	9.0935			0.0348541	0.447			0.0320319	0.197017			7.35417	0.104167			4.78723	0.0957447
0.01669	40.5121			0.0167	1.60217			15.29	0.1407			3.4297	7.0702			0.0348751	0.635			0.0320511	0.236775			25.9583	0.166667			2.06809	0.0574468
0.0167	41.5497			0.01671	1.05286			61.5398	0.2267			7.2733	0.0936			0.0348961	0.68			0.0320702	0.265742			0.570825	0.104167			0.36383	0.0765957
0.01671	41.9769			0.01672	1.11389			38.0313	0.086			1.371	0.0783			0.0349166	0.576			0.0320894	0.23564			0.989429	0.416667			0.593617	0.114894
0.01672	41.7328			0.01673	1.28174			19.6878	0.16			1.8983	0.121			0.0349376	0.591			0.0321085	0.198721			0.171247	0.166667			5.82128	0.134043
0.01673	41.0004			0.01674	1.38855			9.799	0.5195			1.6093	0.0469			0.0349585	0.386			0.0321277	0.247567			0.913319	1.8125			1.22553	0.0765957
0.01674	40.1916			0.01675	1.64795			4.2658	0.1173			0.3285	0.0666			0.034979	0.326			0.0321468	0.18225			0.247357	0.0625			3.82979	0.0765957
0.01675	39.3829			0.01676	1.46484			2.6796	0.0781			0.4605	0.1095			0.035	0.308			0.032166	0.197017			0.608879	0.0833333			9.91915	0.0765957
0.01676	38.7726			0.01677	1.31226			29.629	0.469			4.0785	0.1095			0.035021	0.344			0.0321851	0.204401			3.95772	0.0625			2.68085	0.268085
0.01677	38.7115			0.01678	1.09863			0.7345	1.2198			0.6875	0.1407			0.0350415	0.477			0.0322042	0.259495			0.799154	0.125			0.134043	0.0765957
0.01678	38.9862			0.01679	1.05286			16.5	0.07			1.8592	4.2344			0.0350625	0.427			0.0322234	0.223712			3.12051	0.1875			4.78723	0.153191
0.01679	39.1846			0.0168	0.823975			20.541	0.0936			0.1717	0.047			0.0350835	0.335			0.0322426	0.285054			2.98732	0.25			2.47021	0.153191
0.0168	39.3677			0.01681	0.50354			11.2031	1.4531			3.172	0.09			0.035104	0.286			0.0322617	0.197585			0.361522	0.0833333			0.402128	0.17234
0.01681	39.566			0.01682	-0.137329			14.0155	0.1018			0.1877	0.6834			0.035125	0.312			0.0322808	0.240183			1.56025	0.0570825			5.15106	19.8
0.01682	39.7644			0.01683	-0.610352			39.9061	0.9297			4.6093	15.5159			0.0351459	0.288			0.0323	0.256655			0.171247	0.0761099			9.63191	13.8255
0.01683	40.0848			0.01684	-0.961304			1.8005	1.961			9.0625	0.1875			0.0351664	0.206			0.0323192	0.139651			0.190275	0.133192			0.134043	8.63617
0.01684	40.2985			0.01685	-0.900268			4.9375	1.5			7.5158	0.7575			0.0351874	0.444			0.0323383	0.26631			1.16068	0.133192			2.25957	2.04894
0.01685	40.1611			0.01686	-0.442505			42.9415	0.0702			2.461	0.0622			0.0352084	0.553			0.0323575	0.231664			2.01691	0.0761099			2.6617	13.0213
0.01686	39.6118			0.01687	0.839233			0.6505	0.9882			0.6493	0.129			0.0352294	0.467			0.0323766	0.335604			0.875264	0.133192			0.268085	1.99149
0.01687	38.8031			0.01688	2.60925			9.8203	0.078			0.7187	0.379			0.0352499	0.575			0.0323958	0.302093			2.7019	0.0951374			1.12979	1.20638
0.01688	38.147			0.01689	3.57056			11.3827	0.1561			0.2697	0.051			0.0352709	0.533			0.0324149	0.219736			1.76956	0.22833			8.65532	7.58298
0.01689	37.9181			0.0169	3.46374			1.4923	0.0855			0.3595	0.1017			0.0352918	0.531			0.032434	0.237343			1.97886	0.133192			0.0765957	4.28936
0.0169	38.0554			0.01691	2.30408			0.5079	0.8496			1.668	0.1601			0.0353123	0.518			0.0324532	0.273694			0.0761099	0.0951374			0.0574468	2.85319
0.01691	38.3301			0.01692	0.961304			2.8007	0.09			0.25	0.082			0.0353333	0.458			0.0324723	0.185657			0.951374	0.133192			0.153191	0.72766
0.01692	38.7421			0.01693	-0.564575			32.5704	2.2575			18.5625	0.1878			0.0353543	0.366			0.0324915	0.189065			2.2833	0.209302			0.0574468	0.497872
0.01693	39.4592			0.01694	-1.35803			5.0783	0.4505			0.1092	0.1834			0.0353748	0.432			0.0325106	0.218032			0.30444	0.133192			0.17234	0.248936
0.01694	40.0238			0.01695	-1.06812			3.6325	0.1095			0.9295	6.6405			0.0353958	0.44			0.0325298	0.28335			7.76321	0.133192			0.114894	0.382979
0.01695	39.9322			0.01696	-0.0305176			17.2423	0.0701			0.129	0.0622			0.0354168	0.378			0.0325489	0.22144			0.989429	0.0761099			0.0765957	12.1979
0.01696	39.4287			0.01697	1.37329			2.2774	0.1202			1.953	1.3008			0.0354373	0.53			0.0325681	0.137947			8.04863	0.0761099			0.134043	2.33617
0.01697	38.5895			0.01698	2.54822			1.1796	0.0995			1.8592	0.1327			0.0354583	0.699			0.0325872	0.254383			0.171247	0.0761099			0.229787	37.0915
0.01698	37.8571			0.01699	2.91443			12.3515	0.1484			0.8634	7.453			0.0354792	0.649			0.0326064	0.205537			0.913319	0.15222			0.114894	11.1447
0.01699	37.5824			0.017	2.30408			12.418	0.258			1.6405	0.047			0.0355002	0.646			0.0326255	0.211216			0.22833	0.0570825			0.0765957	30.1021
0.017	37.9181			0.01701	1.63269			2.16	0.7702			0.508	0.1715			0.0355207	0.644			0.0326447	0.205537			2.68288	0.133192			0.210638	4.55745
0.01701	38.62			0.01702	0.946045			15.8281	0.0703			6.2381	0.125			0.0355417	0.609			0.0326638	0.306637			0.190275	0.190275			0.287234	0.229787
0.01702	39.032			0.01703	0.686645			2.0158	0.0701			0.5425	0.117			0.0355627	0.744			0.032683	0.456583			0.171247	0.171247			0.153191	1.24468
0.01703	39.032			0.01704	1.06812			0.2813	0.078			2.84	2.4493			0.0355832	0.607			0.0327021	0.43784			5.87949	0.171247			0.248936	0.114894
0.01704	38.8031			0.01705	1.57166			7.1955	0.375			0.5469	0.0662			0.0356042	0.631			0.0327213	0.350939			7.34461	0.15222			0.248936	0.229787
0.01705	38.3148			0.01706	1.86157			1.6913	0.0705			1.8711	0.0975			0.0356252	0.622			0.0327404	0.312885			3.27273	1.10359			0.0765957	2.54681
0.01706	37.9181			0.01707	1.54114			14.1114	0.8829			0.2812	0.2031			0.0356457	0.591			0.0327596	0.235072			1.92178	0.209302			0.17234	2.04894
0.01707	38.0707			0.01708	0.823975			15.414	0.0704			0.0937	0.0625			0.0356666	0.519			0.0327787	0.433296			0.0761099	0.437632			0.114894	3.69574
0.01708	38.8336			0.01709	0.640869			15.836	0.0602			1.0781	0.3085			0.0356876	0.512			0.0327979	0.478734			1.97886	0.171247			0.0957447	0.478723
0.01709	39.8102			0.0171	0.701904			7.4686	5.3437			1.6095	10.3125			0.0357081	0.509			0.032817	0.484982			3.55814	0.15222			0.134043	1.8
0.0171	40.5579			0.01711	1.02234			26.832	0.6795			0.9295	1.0662			0.0357291	0.411			0.0328362	0.341852			0.45666	0.114165			0.344681	5.49574
0.01711	41.1377			0.01712	0.640869			5.9219	0.8809			3.125	0.1717			0.0357501	0.564			0.0328553	0.398081			0.190275	0.0570825			0.17234	53.1191
0.01712	41.5802			0.01713	-0.320435			18.3395	1.4452			0.1717	0.1915			0.0357711	0.726			0.0328745	0.432728			0.0570825	0.0761099			0.17234	0.134043
0.01713	41.7175			0.01714	-0.946045			5.1408	0.1175			0.5895	0.078			0.0357916	0.575			0.0328936	0.371386			6.03171	0.0570825			0.0957447	9.17234
0.01714	41.3666			0.01715	-0.198364			5.844	0.2607			3.672	1.4412			0.0358125	0.548			0.0329128	0.377066			3.2537	0.114165			0.440426	1.32128
0.01715	40.5273			0.01716	1.8158			4.0075	0.0805			10.5	0.0703			0.0358335	0.523			0.0329319	0.507701			0.15222	0.0761099			0.0957447	1.32128
0.01716	39.5203			0.01717	3.50952			26.0197	0.1405			0.547	0.0662			0.035854	0.448			0.0329511	0.553139			1.14165	0.0761099			0.0765957	0.53617
0.01717	38.7421			0.01718	4.11987			5.6954	2.8604			3.42	0.1795			0.035875	0.483			0.0329702	0.551436			3.59619	0.247357			0.0574468	6.47234
0.01718	38.1622			0.01719	3.09753			12.289	0.078			3.1299	0.0701			0.035896	0.601			0.0329894	0.64288			0.742072	0.0761099			0.210638	2.56596
0.01719	37.6892			0.0172	1.44958			10.4295	0.0702			0.09	3.3596			0.0359165	0.668			0.0330085	0.571315			4.0148	0.0761099			0.17234	0.134043
0.0172	37.1246			0.01721	-0.320435			9.164	0.1093			0.289	0.5196			0.0359375	0.638			0.0330277	0.482142			1.12262	0.0951374			0.153191	0.382979
0.01721	36.5295			0.01722	-1.35803			4.0545	0.6717			24.531	0.0628			0.0359585	0.599			0.0330468	0.490662			2.47357	0.0570825			0.134043	4.95957
0.01722	36.1786			0.01723	-1.67847			19.4375	6.2705			1.5895	5.879			0.035979	0.489			0.033066	0.452039			2.26427	0.0951374			0.0574468	2.35532
0.01723	36.4685			0.01724	-1.17493			11.8205	3.9005			3.0979	0.0783			0.0359999	0.439			0.0330851	0.501453			0.437632	0.45666			0.36383	1.53191
0.01724	37.3535			0.01725	-0.152588			41.8399	0.082			4.5155	0.078			0.0360209	0.453			0.0331043	0.39013			0.266385	0.361522			0.114894	0.651064
0.01725	38.2538			0.01726	0.564575			16.4398	0.0598			13.9376	0.082			0.0360414	0.392			0.0331234	0.477598			0.114165	0.114165			0.0574468	2.41277
0.01726	38.7726			0.01727	0.198364			4.453	2.3983			0.2224	0.4535			0.0360624	0.403			0.0331425	0.472487			0.15222	0.15222			0.248936	2.81489
0.01727	39.0625			0.01728	-0.259399			2.4102	0.121			1.5783	0.2031			0.0360834	0.418			0.0331617	0.454311			2.01691	0.0951374			0.153191	31.9596
0.01728	39.4134			0.01729	0.183105			24.6699	1.2393			2.531	0.1215			0.0361044	0.405			0.0331808	0.47987			0.361522	0.0570825			0.0957447	0.0957447
0.01729	39.856			0.0173	1.297			4.7342	0.71			0.461	0.0701			0.0361249	0.49			0.0332	0.541212			0.30444	0.190275			0.53617	3.82979
0.0173	40.3748			0.01731	2.47192			15	1.3281			0.34	0.0785			0.0361459	0.476			0.0332192	0.478166			0.22833	0.285412			0.134043	3.15957
0.01731	40.741			0.01732	3.14331			5.3675	0.961			0.3125	13.3905			0.0361668	0.256			0.0332383	0.386154			7.0592	0.0951374			0.114894	0.248936
0.01732	40.863			0.01733	3.38745			8.3285	0.0595			0.0465	0.0704			0.0361873	0.229			0.0332574	0.456015			0.342495	0.0951374			0.344681	0.574468
0.01733	40.8478			0.01734	3.20435			12.9375	3.4219			3.7577	22.3905			0.0362083	0.446			0.0332766	0.444656			0.190275	0.0570825			0.497872	0.153191
0.01734	41.0309			0.01735	2.92969			22.6505	2.75			0.2692	0.0702			0.0362293	0.406			0.0332957	0.466807			0.323467	0.0761099			0.0957447	0.0765957
0.01735	41.0461			0.01736	1.96838			0.9452	0.078			2.789	0.969			0.0362498	0.275			0.0333149	0.469079			1.48414	0.0951374			0.0957447	0.440426
0.01736	40.7104			0.01737	0.289917			2.0935	2.3787			2.953	0.0625			0.0362708	0.329			0.033334	0.453175			0.818182	0.0761099			0.268085	0.0574468
0.01737	40.2985			0.01738	-1.43433			10.211	0.079			7.6915	0.1798			0.0362918	0.402			0.0333532	0.500885			1.95983	0.0761099			2.37447	0.229787
0.01738	40.2679			0.01739	-2.74658			23.2305	2.2695			0.1795	5.3435			0.0363123	0.481			0.0333723	0.371954			0.209302	0.0570825			5.53404	0.0765957
0.01739	40.5884			0.0174	-3.15857			6.625	0.1796			0.9215	10.0625			0.0363333	0.634			0.0333915	0.436704			0.0761099	0.0570825			0.114894	0.287234
0.0174	40.6647			0.01741	-3.32642			23.6015	0.3605			0.8126	0.0702			0.0363542	0.699			0.0334106	0.469079			1.71247	0.361522			0.114894	0.191489
0.01741	40.1916			0.01742	-3.5553			29.2405	2.633			5.9105	0.0467			0.0363752	0.696			0.0334298	0.377634			0.875264	0.209302			1.64681	0.804255
0.01742	39.505			0.01743	-3.2959			13.7734	0.1105			1.8633	1.4374			0.0363957	0.552			0.0334489	0.43216			0.190275	0.114165			0.210638	1.22553
0.01743	39.0015			0.01744	-1.98364			18.4535	0.699			2.281	0.1015			0.0364167	0.468			0.0334681	0.434432			0.209302	0.0570825			3.44681	0.689362
0.01744	38.6505			0.01745	0.213623			7.5507	0.1798			1.5703	5.582			0.0364377	0.394			0.0334872	0.460559			0.589852	0.0761099			0.72766	0.631915
0.01745	38.3301			0.01746	2.62451			4.539	0.1407			0.078	0.125			0.0364582	0.515			0.0335064	0.448063			1.00846	0.0570825			0.53617	0.746809
0.01746	38.2538			0.01747	3.96728			15.84	0.08			0.1565	0.5705			0.0364792	0.678			0.0335255	0.437272			0.437632	0.247357			0.402128	1.03404
0.01747	38.4064			0.01748	4.24194			25.8615	0.0935			0.6094	0.2109			0.0365001	0.567			0.0335447	0.469079			0.133192	0.15222			0.17234	0.0765957
0.01748	38.3301			0.01749	3.50952			12.7895	0.121			9.3986	0.082			0.0365207	0.434			0.0335638	0.464535			0.133192	0.266385			0.325532	0.134043
0.01749	38.2538			0.0175	2.33459			7.4375	2.6005			6.7599	0.082			0.0365416	0.418			0.033583	0.48271			1.71247	0.0951374			0.153191	0.842553
0.0175	38.2843			0.01751	0.854492			1.117	0.1565			0.9412	24.9805			0.0365626	0.485			0.0336021	0.455447			0.0761099	0.285412			2.48936	0.842553
0.01751	38.4216			0.01752	0.152588			8.1523	0.0495			2.211	13.5235			0.0365831	0.586			0.0336213	0.425912			0.30444	0.114165			0.976596	1.11064
0.01752	38.5284			0.01753	0.0610352			20.3495	0.0662			2.3125	0.1093			0.0366041	0.544			0.0336404	0.424776			0.266385	0.114165			0.0765957	2.39362
0.01753	38.4521			0.01754	-0.167847			0.7733	0.293			6.0118	0.1525			0.0366251	0.597			0.0336596	0.542916			1.88372	0.837209			0.382979	0.306383
0.01754	38.3911			0.01755	-0.839233			0.0585	1.391			0.3124	1.2969			0.0366461	0.844			0.0336787	0.374794			1.82664	1.25581			0.134043	0.36383
0.01755	38.5132			0.01756	-1.08337			12.49	0.1795			6.156	41.8905			0.0366666	0.815			0.0336979	0.33106			0.437632	0.513742			2.47021	0.191489
0.01756	38.9099			0.01757	-1.11389			4.4766	0.1211			10.4375	4.1878			0.0366875	0.558			0.033717	0.385018			0.30444	0.0570825			0.382979	0.210638
0.01757	39.2151			0.01758	-0.808716			2.078	0.0607			0.1993	0.4215			0.0367085	0.494			0.0337362	0.394106			0.0761099	0.190275			0.555319	0.497872
0.01758	39.3829			0.01759	-0.366211			34.3399	0.1405			0.1017	0.1134			0.036729	0.465			0.0337553	0.399785			1.27484	0.0570825			0.191489	0.670213
0.01759	39.8102			0.0176	-0.183105			2.2655	0.371			8.0781	0.1017			0.03675	0.459			0.0337745	0.43216			0.0761099	0.0951374			1.8	0.114894
0.0176	40.2985			0.01761	-0.0915527			4.4495	0.1502			0.6795	9.4885			0.036771	0.705			0.0337936	0.452039			0.551797	0.0570825			0.191489	0.153191
0.01761	40.5579			0.01762	-0.350952			12.92	0.0703			0.332	0.047			0.0367915	0.618			0.0338128	0.446928			0.818182	0.0570825			0.0957447	0.153191
0.01762	40.1306			0.01763	-0.259399			8.5	0.0701			0.0625	0.0703			0.0368125	0.724			0.0338319	0.461127			0.209302	0.133192			0.0957447	0.0574468
0.01763	39.4745			0.01764	0.747681			6.7185	0.0705			0.1717	0.0705			0.0368335	0.757			0.0338511	0.500885			0.0761099	0.0951374			0.210638	0.114894
0.01764	38.9557			0.01765	2.34985			136.621	0.0705			0.0701	5.7228			0.036854	0.8			0.0338702	0.391266			0.30444	0.171247			0.153191	0.17234
0.01765	38.7726			0.01766	3.40271			1.0588	3.2421			0.082	0.4806			0.0368749	0.676			0.0338894	0.328788			1.25581	0.0570825			0.478723	0.0574468
0.01766	38.9862			0.01767	3.98254			0.5705	0.1484			0.75	0.0585			0.0368959	0.537			0.0339085	0.352075			1.1797	0.190275			0.114894	0.210638
0.01767	39.3219			0.01768	4.40979			39.9685	1.4597			5.7031	1.5195			0.0369169	0.647			0.0339277	0.370818			0.0761099	0.0951374			0.0765957	0.153191
0.01768	39.3677			0.01769	4.45557			3.5701	0.371			1.0585	7.1365			0.0369374	0.561			0.0339468	0.458855			0.761099	0.171247			0.804255	0.670213
0.01769	39.1235			0.0177	3.60107			1.7109	2.6105			0.3204	0.1715			0.0369584	0.605			0.033966	0.423072			0.114165	0.15222			0.9	0.17234
0.0177	38.6505			0.01771	2.47192			0.2813	0.0705			9.0313	3.0509			0.0369794	0.786			0.0339851	0.436136			0.266385	0.0570825			2.06809	0.0765957
0.01771	38.4216			0.01772	1.2207			1.539	0.1093			1.1797	11.3675			0.0369999	0.767			0.0340042	0.431024			4.96617	0.437632			0.976596	0.210638
0.01772	38.2843			0.01773	-0.167847			1.4531	0.13			3.0977	12.5391			0.0370209	0.655			0.0340234	0.468511			1.57928	0.0951374			2.7	0.17234
0.01773	37.9028			0.01774	-1.12915			1.2185	0.1795			0.539	5.6095			0.0370418	0.502			0.0340425	0.521901			0.875264	0.0570825			1.35957	0.306383
0.01774	37.6282			0.01775	-1.8158			28.4395	0.1913			0.0781	0.07			0.0370623	0.567			0.0340617	0.431024			0.133192	0.627907			1.91489	0.765957
0.01775	37.7655			0.01776	-1.83105			0.1093	0.7607			3.9728	0.0507			0.0370833	0.496			0.0340809	0.481574			1.04651	0.0570825			0.555319	0.478723
0.01776	38.1165			0.01777	-0.488281			5.1408	0.789			0.0701	1.0233			0.0371043	0.437			0.0341	0.377066			1.42706	0.0761099			0.995745	1.41702
0.01777	38.5284			0.01778	1.57166			14.2189	0.1287			0.0469	0.332			0.0371248	0.432			0.0341191	0.413985			0.418605	0.114165			3.44681	0.651064
0.01778	38.7878			0.01779	3.09753			1.242	0.0585			0.539	0.0508			0.0371458	0.507			0.0341383	0.395809			1.33192	0.0570825			0.325532	0.880851
0.01779	39.1235			0.0178	3.54004			0.4296	1.1893			9.242	4.7617			0.0371668	0.481			0.0341574	0.492366			0.190275	0.0761099			1.57021	0.0765957
0.0178	39.444			0.01781	2.79236			24.6007	0.0785			7.6104	0.1013			0.0371873	0.474			0.0341766	0.393538			1.04651	0.0761099			5.66809	0.17234
0.01781	39.5813			0.01782	1.80054			22.75	0.0995			0.5801	0.0781			0.0372083	0.329			0.0341957	0.37877			2.56871	0.0570825			0.497872	0.631915
0.01782	39.505			0.01783	1.66321			142.35	0.1799			2.5899	3.7695			0.0372292	0.388			0.0342149	0.446928			3.76744	0.285412			0.440426	0.574468
0.01783	39.3219			0.01784	2.56348			146.89	1.211			2.58	0.0705			0.0372502	0.481			0.034234	0.461695			0.494715	0.133192			0.497872	0.134043
0.01784	38.8946			0.01785	3.64685			2.69	0.8895			1.2305	0.125			0.0372707	0.459			0.0342532	0.399217			0.913319	0.171247			0.268085	0.708511
0.01785	38.4216			0.01786	4.44031			37.16	1.031			5.6719	3.3439			0.0372917	0.545			0.0342723	0.364003			2.26427	0.494715			0.670213	0.114894
0.01786	38.3759			0.01787	4.5166			32.3046	2.3605			1	18.4453			0.0373127	0.651			0.0342915	0.374794			0.818182	0.0570825			0.440426	0.248936
0.01787	38.5284			0.01788	3.98254			7.1407	0.3205			0.25	9.1951			0.0373332	0.518			0.0343106	0.427616			0.608879	0.0951374			0.0957447	0.306383
0.01788	38.8641			0.01789	3.14331			3.99	1.539			1.7776	1.789			0.0373542	0.472			0.0343298	0.525309			2.26427	0.114165			8.75106	1.78085
0.01789	39.444			0.0179	2.5177			3.5155	0.11			1.9375	0.4062			0.0373751	0.474			0.0343489	0.519061			13.3573	0.171247			2.35532	0.459574
0.0179	39.9933			0.01791	1.96838			2.5236	5.8634			5.8829	0.0704			0.0373956	0.415			0.0343681	0.515653			10.1036	0.133192			1.51277	0.191489
0.01791	40.2679			0.01792	1.20544			7.961	0.3825			1.6995	0.16			0.0374166	0.444			0.0343872	0.438976			2.16913	0.247357			0.593617	0.0765957
0.01792	40.4816			0.01793	1.43433			14.0315	0.9699			0.07	0.0625			0.0374376	0.52			0.0344064	0.442952			1.76956	0.0951374			1.7234	0.114894
0.01793	40.6647			0.01794	2.39563			42.5781	0.2199			0.2655	13.6406			0.0374581	0.688			0.0344255	0.544052			2.56871	0.0570825			0.17234	0.134043
0.01794	40.7257			0.01795	3.31116			19.6799	1.8477			0.121	6.84			0.0374791	0.535			0.0344447	0.524173			0.247357	0.114165			0.153191	0.191489
0.01795	40.8936			0.01796	3.0365			9.1719	0.0705			2.2772	0.1018			0.0375001	0.456			0.0344638	0.468511			1.71247	0.171247			4.71064	0.0574468
0.01796	40.9241			0.01797	2.28882			3.4925	3.98			2.5935	7.5781			0.0375211	0.414			0.034483	0.457151			0.247357	0.171247			3.73404	0.0765957
0.01797	40.451			0.01798	1.38855			24.461	0.0704			0.086	4.0509			0.0375416	0.28			0.0345021	0.356051			2.8351	0.0761099			0.938298	0.153191
0.01798	39.5355			0.01799	0.869751			6.242	0.06			0.0705	15.2655			0.0375625	0.232			0.0345213	0.457719			0.285412	0.114165			0.0574468	0.114894
0.01799	38.9099			0.018	0.869751			11.6717	0.09			0.8201	1.6092			0.0375835	0.265			0.0345404	0.566203			0.247357	0.15222			4.4617	0.708511
0.018	38.6658			0.01801	1.38855			1.3166	0.0897			1.3125	6.5509			0.037604	0.353			0.0345596	0.544052			3.06342	0.0951374			0.0765957	0.0957447
0.01801	38.4216			0.01802	1.96838			9.6095	0.06			5.172	1.2342			0.037625	0.475			0.0345787	0.495774			1.00846	0.0570825			0.842553	0.0957447
0.01802	38.269			0.01803	2.10571			7.1876	0.0899			0.3671	0.0976			0.037646	0.589			0.0345979	0.483846			4.49049	0.209302			0.382979	0.555319
0.01803	38.2843			0.01804	1.95312			8.4687	0.2618			0.1872	0.09			0.0376665	0.679			0.034617	0.398649			1.82664	0.0570825			0.210638	0.53617
0.01804	38.4064			0.01805	1.92261			80.961	0.35			4.172	0.047			0.0376875	0.552			0.0346362	0.52758			2.56871	0.0570825			2.96809	0.53617
0.01805	38.6505			0.01806	2.28882			21.992	0.1018			3.711	2.422			0.0377085	0.435			0.0346553	0.523037			0.684989	0.30444			0.248936	0.17234
0.01806	38.8641			0.01807	2.86865			11.91	0.28			1.6913	7.0158			0.037729	0.49			0.0346745	0.393538			8.2389	0.0570825			0.651064	0.0765957
0.01807	38.9557			0.01808	2.97546			29.7185	0.129			4.4219	0.172			0.0377499	0.691			0.0346936	0.473055			0.399577	0.114165			0.210638	0.0957447
0.01808	39.2914			0.01809	2.31934			8.5624	0.1015			0.125	0.1522			0.0377709	0.695			0.0347128	0.490662			0.951374	0.0570825			0.153191	0.114894
0.01809	39.7034			0.0181	1.67847			26.25	1.57			0.0703	30.9024			0.0377919	0.666			0.0347319	0.235072			4.09091	0.190275			0.689362	0.0957447
0.0181	39.917			0.01811	1.52588			9.7616	0.5201			1.121	0.0625			0.0378124	0.613			0.0347511	0.220872			0.418605	0.38055			1.51277	0.229787
0.01811	40.1154			0.01812	1.63269			49.4338	0.1093			0.344	0.0625			0.0378334	0.422			0.0347702	0.162938			1.56025	0.0761099			0.268085	0.153191
0.01812	40.1459			0.01813	1.38855			0.791	0.7208			8.9452	8.3885			0.0378544	0.339			0.0347894	0.395809			7.85835	0.0570825			0.0765957	0.210638
0.01813	39.9475			0.01814	0.930786			6.031	0.8797			1.5785	33.5156			0.0378749	0.27			0.0348085	0.223712			5.15645	0.0570825			0.0957447	0.229787
0.01814	39.8102			0.01815	1.2207			32.1914	0.1408			1.1005	3.6014			0.0378959	0.279			0.0348277	0.257223			2.58774	0.0951374			0.765957	1.14894
0.01815	39.856			0.01816	1.93787			18.5899	0.0686			1.621	0.1505			0.0379168	0.425			0.0348468	0.204969			0.285412	0.0951374			0.248936	0.17234
0.01816	40.1154			0.01817	2.67029			6.0391	0.1602			3.039	2.1834			0.0379373	0.48			0.034866	0.192473			4.33827	0.133192			2.08723	2.12553
0.01817	40.7104			0.01818	2.99072			28.3125	1.23			6.5625	0.086			0.0379583	0.385			0.0348851	0.310613			4.54757	0.0570825			0.153191	0.382979
0.01818	41.3361			0.01819	2.80762			29.8905	0.0681			5.3399	0.1797			0.0379793	0.44			0.0349042	0.300389			0.285412	0.0761099			0.153191	0.574468
0.01819	41.7023			0.0182	2.41089			7.1488	0.7695			1.25	0.0705			0.0379998	0.418			0.0349234	0.265174			2.34038	0.0761099			0.210638	0.9
0.0182	41.7786			0.01821	2.53296			105.199	0.1899			3.172	0.1173			0.0380208	0.448			0.0349425	0.291301			0.399577	0.0951374			0.53617	0.612766
0.01821	41.4123			0.01822	2.56348			58.2305	0.1991			0.1795	0.129			0.0380418	0.391			0.0349617	0.189065			4.18605	0.0951374			6.28085	0.0957447
0.01822	40.7867			0.01823	3.06702			1.9605	0.0499			0.1916	0.125			0.0380623	0.323			0.0349809	0.301525			0.15222	0.0761099			0.53617	105.3
0.01823	39.8254			0.01824	3.66211			45.7187	3.5547			0.0895	2.758			0.0380832	0.385			0.035	0.400353			0.837209	0.114165			1.35957	0.344681
0.01824	38.8946			0.01825	3.2959			3.6367	0.8398			2.9686	10.5509			0.0381042	0.424			0.0350191	0.497478			1.12262	0.30444			0.440426	0.114894
0.01825	38.4369			0.01826	1.7395			77.918	0.1914			1.8675	0.1914			0.0381252	0.447			0.0350383	0.462263			4.09091	0.0761099			0.325532	0.670213
0.01826	38.8336			0.01827	-0.0762939			49.672	5.0702			0.418	0.0547			0.0381457	0.481			0.0350574	0.509973			3.8055	0.133192			0.114894	0.153191
0.01827	39.3677			0.01828	-1.75476			0.5	0.1094			0.078	0.0938			0.0381667	0.698			0.0350766	0.58949			0.15222	0.190275			0.0574468	0.229787
0.01828	39.4592			0.01829	-3.18909			18.59	1.551			2.0702	0.1014			0.0381877	0.675			0.0350958	0.604826			0.437632	0.15222			0.210638	0.497872
0.01829	39.2456			0.0183	-3.66211			19.1405	0.5901			6.2303	18.3281			0.0382082	0.738			0.0351149	0.550868			3.50106	0.285412			0.191489	0.17234
0.0183	39.1235			0.01831	-3.00598			0.8984	0.2305			0.6601	0.2207			0.0382292	0.743			0.035134	0.495774			1.06554	1.19873			0.995745	0.134043
0.01831	39.3372			0.01832	-1.34277			2.8593	1.0395			0.1915	14.4515			0.0382501	0.701			0.0351532	0.465671			3.21564	0.0951374			0.72766	0.785106
0.01832	39.7339			0.01833	0.457764			39.664	2.5502			0.0469	0.0509			0.0382706	0.627			0.0351723	0.444656			0.0951374	0.22833			0.0765957	26.5404
0.01833	39.9628			0.01834	2.0752			3.371	0.0701			0.8715	0.0995			0.0382916	0.542			0.0351915	0.403761			2.51163	0.30444			0.440426	1.20638
0.01834	39.2914			0.01835	3.20435			12.959	0.0498			0.2618	10.2733			0.0383126	0.645			0.0352106	0.53042			1.25581	0.171247			0.134043	51.7979
0.01835	37.1857			0.01836	3.41797			33.6093	0.1405			3.75	2.211			0.0383331	0.553			0.0352298	0.520765			0.22833	0.0570825			0.708511	51.2043
0.01836	33.9813			0.01837	2.80762			11.047	0.08			0.0705	5			0.0383541	0.366			0.0352489	0.509405			1.08457	0.0570825			12.7723	15.166
0.01837	30.8838			0.01838	2.04468			1.5234	0.0501			0.8009	0.0781			0.0383751	0.228			0.0352681	0.557683			0.475687	0.114165			0.248936	24.3766
0.01838	28.7781			0.01839	1.35803			16.1483	1.25			0.1995	23.0507			0.0383961	0.249			0.0352872	0.576995			1.23679	0.589852			4.76809	15.9319
0.01839	27.9388			0.0184	0.473022			6.5605	1.58			5.219	0.0682			0.0384166	0.372			0.0353064	0.395809			8.14376	0.0761099			3.61915	25.966
0.0184	28.183			0.01841	-0.0915527			49.7706	0.3399			0.1096	0.082			0.0384375	0.502			0.0353255	0.399785			1.08457	0.22833			0.153191	27.3638
0.01841	29.1748			0.01842	-0.640869			26.1797	0.53			0.711	0.086			0.0384585	0.501			0.0353447	0.407169			0.437632	0.53277			0.823404	0.0574468
0.01842	30.7007			0.01843	-0.854492			15.371	0.84			6.1563	0.08			0.038479	0.499			0.0353638	0.602554			0.913319	0.114165			0.612766	0
0.01843	32.3639			0.01844	-0.793457			16.699	3.8397			1.7268	0.25			0.0385	0.627			0.035383	0.642312			1.21776	0.171247			0.995745	0
0.01844	33.9203			0.01845	-0.518799			28.1094	0.1402			5.7385	0.082			0.038521	0.701			0.0354021	0.711605			1.04651	0.0951374			0.0765957	0
0.01845	35.3088			0.01846	-0.564575			20.1328	0.0682			1.7999	3			0.0385415	0.665			0.0354213	0.406601			2.8351	0.0951374			1.58936	0
0.01846	36.5143			0.01847	-0.320435			24.0939	0.0622			6.73	0.0702			0.0385625	0.562			0.0354404	0.350371			2.05497	0.361522			0.0574468	0
0.01847	37.1246			0.01848	0.0762939			12.6327	1.3			0.1796	2.0193			0.0385835	0.603			0.0354596	0.248703			3.48203	0.15222			0.134043	0
0.01848	37.0789			0.01849	0.289917			0.129	0.8595			2.4495	0.289			0.038604	0.576			0.0354787	0.278238			0.15222	0.0570825			0.0574468	0
0.01849	37.0789			0.0185	-0.0152588			20.4905	0.0901			0.6405	0.0467			0.0386249	0.473			0.0354979	0.427616			1.63636	0.0761099			0.287234	0
0.0185	37.1857			0.01851	-0.137329			6.0465	0.0702			1.4805	0.0897			0.0386459	0.251			0.035517	0.401489			0.190275	0.0761099			0.153191	0
0.01851	37.5824			0.01852	0.106812			1.133	0.1285			0.121	20.3397			0.0386669	0.323			0.0355362	0.212352			2.03594	0.190275			0.0574468	0
0.01852	37.9944			0.01853	0.183105			2.422	2.2199			3.3593	0.078			0.0386874	0.439			0.0355553	0.409441			1.35095	0.0570825			0.708511	0
0.01853	38.1622			0.01854	-0.0152588			1.8399	0.9003			1.922	0.0998			0.0387084	0.391			0.0355745	0.200425			0.0761099	0.0761099
0.01854	38.1165			0.01855	-0.549316			35.4533	1.1701			0.199	0.0625			0.0387294	0.358			0.0355936	0.320268			1.1797	0.114165
0.01855	38.1775			0.01856	-0.961304			0.0587	0.625			0.242	21.7657			0.0387499	0.327			0.0356128	0.32538			2.53066	0.0761099
0.01856	38.5742			0.01857	-0.778198			0.869	0.08			0.1094	0.08			0.0387708	0.471			0.0356319	0.258927			0.190275	0.0951374
0.01857	39.0472			0.01858	0.366211			11.4061	0.0994			0.84	0.0997			0.0387918	0.579			0.0356511	0.262902			2.24524	0.247357
0.01858	39.5966			0.01859	1.70898			8.211	1.17			0.4491	0.3594			0.0388123	0.814			0.0356702	0.407169			1.86469	0.133192
0.01859	39.8865			0.0186	2.56348			49.41	0.1329			0.75	6.664			0.0388333	0.94			0.0356894	0.493502			0.856237	0.15222
0.0186	39.7339			0.01861	2.7771			8.008	0.0703			8.8985	20.541			0.0388543	0.888			0.0357085	0.586082			0.114165	0.0761099
0.01861	39.3219			0.01862	2.70081			24.9921	0.0801			1.082	0.3437			0.0388748	0.771			0.0357277	0.535532			0.742072	0.133192
0.01862	38.7573			0.01863	1.80054			14.3397	0.1798			2.3592	9.34			0.0388958	0.67			0.0357468	0.531556			7.24947	0.171247
0.01863	38.2233			0.01864	0.946045			59.7343	2.2595			0.16	2.3594			0.0389168	0.534			0.035766	0.332196			1.10359	0.0570825
0.01864	37.9333			0.01865	0.259399			0.2815	0.1302			1.4688	0.0505			0.0389373	0.451			0.0357851	0.545188			0.361522	0.22833
0.01865	37.9944			0.01866	-0.701904			23.4685	0.0703			0.3088	0.631			0.0389582	0.468			0.0358043	0.508837			0.133192	0.22833
0.01866	38.2385			0.01867	-1.72424			13.4607	0.32			0.129	0.0549			0.0389792	0.393			0.0358234	0.531556			0.0951374	0.171247
0.01867	38.6047			0.01868	-2.5177			0.709	0.1563			4.9685	3.9372			0.0390002	0.467			0.0358426	0.549732			2.81607	0.15222
0.01868	39.2761			0.01869	-2.42615			0.4297	1.211			1.1175	0.0997			0.0390207	0.401			0.0358617	0.512813			0.780127	0.418605
0.01869	40.2222			0.0187	-1.90735			13.871	0.06			0.1795	0.1016			0.0390417	0.347			0.0358808	0.495206			0.285412	0.0761099
0.0187	40.9851			0.01871	-0.869751			0.9905	0.7205			0.2189	0.129			0.0390627	0.461			0.0359	0.549164			0.133192	0.247357
0.01871	41.1072			0.01872	0.579834			20.25	0.3005			1.078	0.3203			0.0390832	0.534			0.0359191	0.625841			0.932347	0.0570825
0.01872	40.802			0.01873	1.58691			0.3988	2.1601			0.2187	13.5116			0.0391042	0.583			0.0359383	0.630385			0.114165	0.0570825
0.01873	40.1001			0.01874	1.95312			11.0315	0.0502			0.3592	0.1171			0.0391251	0.594			0.0359575	0.579835			0.913319	0.0951374
0.01874	39.2151			0.01875	2.19727			1.875	0.08			0.7031	6.461			0.0391456	0.568			0.0359766	0.59233			1.19873	0.114165
0.01875	38.5132			0.01876	2.30408			0.25	0.289			4.086	0.1092			0.0391666	0.569			0.0359957	0.495774			1.1797	0.0570825
0.01876	38.1927			0.01877	1.89209			4.6215	0.79			5.5975	0.1329			0.0391876	0.586			0.0360149	0.562795			0.780127	0.171247
0.01877	38.208			0.01878	1.06812			0.4925	0.0995			1.2402	3.0997			0.0392081	0.505			0.036034	0.505429			1.27484	0.15222
0.01878	38.5895			0.01879	0.0305176			2.2657	0.5077			0.1483	0.082			0.0392291	0.705			0.0360532	0.453175			0.53277	0.399577
0.01879	39.2609			0.0188	-0.640869			4.7969	0.13			0.3596	16.6993			0.0392501	0.659			0.0360723	0.334468			0.114165	0.0951374
0.0188	39.7797			0.01881	-1.09863			79.1325	1.33			2.547	0.1915			0.039271	0.661			0.0360915	0.303229			2.24524	0.114165
0.01881	39.7339			0.01882	-1.11389			0.375	0.0704			0.4921	0.0704			0.0392916	0.612			0.0361106	0.255519			0.970402	0.475687
0.01882	39.2914			0.01883	0.0152588			2.8285	1.84			2.738	0.0546			0.0393125	0.5			0.0361298	0.406601			0.190275	0.15222
0.01883	38.7115			0.01884	1.8158			1.6018	1.5295			0.0626	0.078			0.0393335	0.476			0.0361489	0.39013			0.684989	0.0570825
0.01884	38.0554			0.01885	2.68555			1.281	1.281			4.5622	0.1195			0.039354	0.544			0.0361681	0.506565			0.30444	0.0761099
0.01885	37.5061			0.01886	3.12805			1.6563	0.5701			0.7811	3.789			0.039375	0.478			0.0361872	0.364571			1.12262	0.133192
0.01886	37.2467			0.01887	3.15857			116.82	0.7305			0.508	0.09			0.039396	0.409			0.0362064	0.503725			0.437632	0.209302
0.01887	37.1399			0.01888	2.79236			2.0238	0.7209			3.5	2.9415			0.0394165	0.387			0.0362255	0.508837			0.418605	0.361522
0.01888	37.4603			0.01889	2.36511			11.5624	1.59			0.8203	1.918			0.0394375	0.518			0.0362447	0.319132			1.21776	0.342495
0.01889	38.3759			0.0189	2.24304			26.129	4.7898			1.3982	0.586			0.0394584	0.48			0.0362638	0.37593			0.608879	0.247357
0.0189	39.444			0.01891	2.50244			6.8283	2.2597			4.1095	0.1095			0.039479	0.452			0.036283	0.390698			0.342495	0.513742
0.01891	40.1764			0.01892	1.98364			3.2342	0.461			3.125	0.2715			0.0394999	0.539			0.0363021	0.37309			1.08457	0.0951374
0.01892	40.5121			0.01893	1.72424			7.078	0.4599			0.9804	0.1525			0.0395209	0.639			0.0363213	0.410009			0.323467	0.114165
0.01893	40.5121			0.01894	1.86157			64.3122	0.4707			0.629	16.0897			0.0395419	0.521			0.0363404	0.362299			0.114165	0.190275
0.01894	40.2679			0.01895	1.93787			0.0604	2.1173			0.9023	1.4923			0.0395624	0.446			0.0363596	0.26631			0.30444	0.0951374
0.01895	39.7644			0.01896	1.38855			25.971	1.32			0.1405	0.113			0.0395834	0.425			0.0363787	0.308341			0.171247	0.0570825
0.01896	39.5355			0.01897	0.411987			6.5299	0.9705			0.082	0.08			0.0396044	0.332			0.0363979	0.254383			0.190275	0.133192
0.01897	39.566			0.01898	-0.701904			0.422	0.06			1.5585	1			0.0396249	0.422			0.036417	0.198721			0.114165	0.342495
0.01898	39.4592			0.01899	-1.2207			2.6995	0.9901			1.9375	1.9101			0.0396458	0.597			0.0364362	0.306069			0.0951374	0.209302
0.01899	39.3524			0.019	-0.976562			16.8005	1.3202			4.6094	38.9101			0.0396668	0.597			0.0364553	0.438408			0.114165	0.114165
0.019	39.5508			0.01901	-0.701904			0.4451	7.4002			3.5624	0.918			0.0396873	0.527			0.0364745	0.438408			1.04651	0.742072
0.01901	39.5966			0.01902	-0.564575			9.875	2.5			0.6798	0.0705			0.0397083	0.607			0.0364936	0.312317			0.723044	0.190275
0.01902	39.5813			0.01903	-0.167847			13.0628	0.621			0.078	0.2579			0.0397293	0.455			0.0365128	0.497478			0.723044	0.494715
0.01903	39.2609			0.01904	0.0152588			2.867	0.23			2.0197	3.211			0.0397498	0.374			0.0365319	0.361163			9.24736	0.266385
0.01904	38.6353			0.01905	-0.671387			8.1485	0.0705			0.0705	3.5393			0.0397708	0.445			0.0365511	0.331628			2.05497	0.0761099
0.01905	38.208			0.01906	-0.900268			4.4785	0.0704			0.047	10.791			0.0397918	0.45			0.0365702	0.38445			0.418605	0.856237
0.01906	38.0402			0.01907	-0.869751			4.5939	0.0703			0.5156	0.129			0.0398127	0.419			0.0365894	0.546324			1.67442	0.22833
0.01907	38.1012			0.01908	-0.869751			1.6095	1.7			1.8908	8.1093			0.0398332	0.427			0.0366085	0.38729			0.190275	0.551797
0.01908	38.5132			0.01909	-1.28174			13.629	0.1387			2.4103	2.3103			0.0398542	0.509			0.0366277	0.348667			0.133192	0.437632
0.01909	39.0625			0.0191	-1.43433			9.3907	3.56			2.4199	4.4882			0.0398752	0.385			0.0366468	0.390698			0.30444	0.171247
0.0191	39.3372			0.01911	-1.37329			11.297	1.801			0.45	13.5195			0.0398957	0.501			0.036666	0.47987			0.323467	0.0570825
0.01911	39.1846			0.01912	-1.32751			15.25	4.42			0.1017	4.6307			0.0399167	0.485			0.0366851	0.376498			1.02748	0.513742
0.01912	38.7421			0.01913	-1.52588			0.42	0.09			0.0781	0.711			0.0399377	0.477			0.0367042	0.473622			0.285412	0.646934
0.01913	38.208			0.01914	-1.37329			14.5	0.082			0.0469	5.6995			0.0399582	0.371			0.0367234	0.555411			3.10148	0.0951374
0.01914	37.8571			0.01915	-0.656128			84.2969	0.09			1.5391	0.201			0.0399792	0.329			0.0367425	0.478734			1.78858	0.0951374
0.01915	37.5824			0.01916	-0.106812			20.2382	0.2405			0.7891	8.18			0.0400001	0.419			0.0367617	0.415689			3.78647	0.133192
0.01916	37.4451			0.01917	0.38147			2.0158	0.4766			2.8591	0.086			0.0400206	0.488			0.0367808	0.448631			2.074	0.0761099
0.01917	37.6282			0.01918	0.62561			0.9297	0.209			1.0465	0.2987			0.0400416	0.446			0.0368	0.513949			1.35095	0.323467
0.01918	37.7655			0.01919	0.244141			1.1095	1.369			1.8475	3.5391			0.0400626	0.442			0.0368191	0.527013			0.190275	0.114165
0.01919	37.4451			0.0192	-0.473022			0.586	1.8987			0.1015	0.1018			0.0400831	0.386			0.0368383	0.488958			1.88372	0.0761099
0.0192	36.8195			0.01921	-0.793457			20.3829	0.9805			0.0785	0.1605			0.0401041	0.639			0.0368574	0.385586			1.80761	0.171247
0.01921	36.6516			0.01922	-1.06812			13.3985	0.301			4.0625	18.25			0.0401251	0.604			0.0368766	0.468511			0.799154	0.0951374
0.01922	37.2772			0.01923	-1.12915			33.422	0.25			1.4491	32.1091			0.040146	0.636			0.0368957	0.456015			1.1797	0.0761099
0.01923	38.1012			0.01924	-0.183105			41.871	0.8202			9.469	0.1407			0.0401665	0.604			0.0369149	0.431592			0.133192	0.114165
0.01924	38.9709			0.01925	0.88501			9.5549	0.1093			6.9689	0.2596			0.0401875	0.499			0.0369341	0.465671			0.45666	0.0761099
0.01925	39.7186			0.01926	1.67847			4.539	0.6289			6.8283	16.711			0.0402085	0.642			0.0369532	0.359459			1.59831	0.0570825
0.01926	40.3442			0.01927	2.39563			14.3085	0.08			0.668	0.16			0.040229	0.601			0.0369723	0.398081			0.361522	0.0951374
0.01927	40.802			0.01928	2.85339			15.6486	3.7791			1.2187	1.709			0.04025	0.455			0.0369915	0.458855			0.45666	0.0570825
0.01928	40.9241			0.01929	2.62451			3.875	0.0509			0.1719	0.1605			0.040271	0.501			0.0370106	0.546892			0.133192	0.0761099
0.01929	40.7562			0.0193	1.57166			19.4805	0.4005			0.09	5.0489			0.0402915	0.412			0.0370298	0.558251			0.22833	0.22833
0.0193	40.4358			0.01931	0.427246			2.578	2.2294			0.66	0.07			0.0403125	0.445			0.0370489	0.534396			0.266385	0.0951374
0.01931	40.0848			0.01932	-0.0152588			24.8592	0.3675			0.0625	5.461			0.0403334	0.679			0.0370681	0.5503			0.22833	0.114165
0.01932	40.1001			0.01933	-0.366211			6.6795	0.09			1.1485	0.0995			0.0403539	0.486			0.0370872	0.541212			0.0761099	0.0570825
0.01933	40.1764			0.01934	-0.350952			8.5622	0.2969			0.5311	0.0626			0.0403749	0.392			0.0371064	0.525309			1.23679	0.0761099
0.01934	40.2679			0.01935	0.320435			0.547	2.5095			1.6993	0.0704			0.0403959	0.226			0.0371255	0.449767			0.704017	0.45666
0.01935	40.2832			0.01936	1.2207			15.1407	0.16			1.25	0.0702			0.0404169	0.428			0.0371447	0.510541			0.133192	0.0570825
0.01936	39.978			0.01937	1.95312			0.051	0.1991			0.3479	11.5			0.0404374	0.466			0.0371638	0.486686			0.209302	0.0951374
0.01937	39.4287			0.01938	2.22778			13.1795	0.113			4.9495	4.6329			0.0404584	0.819			0.037183	0.630953			4.20507	0.0761099
0.01938	38.9557			0.01939	1.89209			69.4415	0.08			2.0781	10.631			0.0404794	1.208			0.0372021	0.505429			0.742072	0.114165
0.01939	38.6047			0.0194	1.15967			5.1092	0.41			7.828	7.3592			0.0404999	1.148			0.0372213	0.388994			0.114165	0.342495
0.0194	38.4064			0.01941	0.793457			6.9843	0.0585			5.7385	0.0505			0.0405208	1.055			0.0372404	0.420801			1.86469	0.418605
0.01941	38.4827			0.01942	0.473022			15.125	0.08			2.2306	0.1309			0.0405418	0.978			0.0372596	0.438408			1.1797	0.190275
0.01942	38.8336			0.01943	0.244141			0.8907	1.949			0.082	2.0119			0.0405623	0.807			0.0372787	0.391266			0.418605	0.285412
0.01943	39.2303			0.01944	0.0915527			0.5391	0.0703			0.3202	1.7421			0.0405833	0.779			0.0372979	0.463967			0.247357	0.209302
0.01944	39.4592			0.01945	0.0762939			9.3515	0.069			1.1875	0.1409			0.0406043	0.63			0.037317	0.495206			0.665962	0.114165
0.01945	39.3677			0.01946	0.289917			22.58	0.0898			0.211	0.2695			0.0406248	0.559			0.0373362	0.514517			0.723044	0.551797
0.01946	39.1388			0.01947	-0.0152588			32.9605	0.1007			0.6993	12.1405			0.0406458	0.419			0.0373553	0.564499			0.589852	0.0761099
0.01947	39.0625			0.01948	-0.0762939			27.5781	1.9689			0.1095	0.0546			0.0406668	0.516			0.0373745	0.448631			0.190275	0.114165
0.01948	39.1846			0.01949	0.335693			3.2695	0.7307			3.797	0.07			0.0406877	0.675			0.0373936	0.42364			0.114165	0.171247
0.01949	39.5355			0.0195	1.17493			11.422	1.8593			0.0703	0.1015			0.0407082	0.95			0.0374128	0.467943			0.133192	0.15222
0.0195	39.9933			0.01951	1.49536			2.119	0.09			0.1017	8.4708			0.0407292	1.034			0.0374319	0.504293			0.15222	0.0570825
0.01951	40.1154			0.01952	1.14441			5.6906	0.25			0.1094	0.121			0.0407502	0.93			0.0374511	0.587786			0.799154	0.0761099
0.01952	39.7491			0.01953	0.671387			4.289	1.5			0.3005	0.0624			0.0407707	0.931			0.0374702	0.492934			0.0761099	0.0570825
0.01953	39.1846			0.01954	0.137329			4.1095	0.0509			0.547	0.1018			0.0407917	0.848			0.0374894	0.569611			0.0761099	0.0951374
0.01954	39.0472			0.01955	-1.02234			14.3905	0.2802			2.1717	0.25			0.0408127	0.741			0.0375085	0.466239			1.29387	0.133192
0.01955	39.4745			0.01956	-1.78528			4.9378	7.9802			3.328	0.111			0.0408332	0.678			0.0375277	0.465671			0.646934	0.0570825
0.01956	40.0085			0.01957	-1.20544			10.7186	0.5			0.16	6.25			0.0408541	0.635			0.0375468	0.39297			1.00846	0.133192
0.01957	40.4053			0.01958	-0.244141			12.2773	0.0702			0.1912	0.2989			0.0408751	0.362			0.037566	0.435			2.26427	0.190275
0.01958	40.6799			0.01959	0.747681			29.8675	1.4807			0.363	0.0585			0.0408956	0.481			0.0375851	0.435568			2.56871	0.342495
0.01959	40.6342			0.0196	1.19019			9.3591	0.1991			18.8908	0.0585			0.0409166	0.6			0.0376043	0.495774			0.247357	0.30444
0.0196	40.5426			0.01961	0.976562			3.83	1.71			0.082	0.0895			0.0409376	0.477			0.0376234	0.49691			0.38055	0.133192
0.01961	40.5426			0.01962	0.442505			0.625	1.672			0.168	2.086			0.0409581	0.501			0.0376425	0.43784			2.37844	0.0951374
0.01962	40.4053			0.01963	0.366211			0.922	0.7197			1.125	0.1895			0.0409791	0.618			0.0376617	0.553707			0.589852	0.15222
0.01963	40.2679			0.01964	0.289917			18.59	0.0705			20.5705	0.0997			0.0410001	0.962			0.0376808	0.469647			1.56025	0.0570825
0.01964	40.3595			0.01965	0.350952			4.199	0.289			0.75	0.1135			0.041021	0.925			0.0377	0.410009			1.29387	0.114165
0.01965	40.451			0.01966	1.05286			7.5547	0.1398			0.8907	0.0895			0.0410415	0.655			0.0377191	0.373658			2.72093	0.15222
0.01966	40.2679			0.01967	1.95312			35.6175	0.082			11.8908	11.0703			0.0410625	0.649			0.0377383	0.344123			0.399577	0.114165
0.01967	39.9628			0.01968	2.19727			4.2985	0.1018			0.1993	0.0588			0.0410835	0.689			0.0377574	0.462263			1.29387	0.114165
0.01968	39.4592			0.01969	1.31226			2.6015	0.5899			0.0781	0.5295			0.041104	0.412			0.0377766	0.407737			0.53277	0.247357
0.01969	39.0472			0.0197	0.244141			46.953	0.0693			0.125	0.08			0.041125	0.294			0.0377957	0.446928			5.09937	0.114165
0.0197	39.2456			0.01971	-0.656128			61.6719	0.961			2.789	0.0509			0.041146	0.329			0.0378149	0.496342			0.0570825	0.0951374
0.01971	39.6118			0.01972	-1.19019			8.758	0.0704			3.6135	0.0586			0.0411665	0.548			0.0378341	0.48271			0.951374	0.209302
0.01972	39.5508			0.01973	-1.28174			22.2895	0.0695			0.91	0.0705			0.0411875	1.011			0.0378532	0.414553			0.818182	0.0761099
0.01973	38.9557			0.01974	-0.701904			11.3908	1.84			11.17	9.418			0.0412084	1.014			0.0378723	0.472487			2.8351	0.0951374
0.01974	38.1012			0.01975	0.62561			12.7732	0.0895			0.0704	2.8495			0.0412289	0.9			0.0378915	0.467375			1.50317	0.0951374
0.01975	37.2314			0.01976	2.01416			17.8907	1.9806			0.0666	0.3495			0.0412499	0.761			0.0379106	0.502021			1.02748	0.0761099
0.01976	36.7584			0.01977	2.88391			178.332	0.0705			1.1874	0.0701			0.0412709	0.627			0.0379298	0.469647			0.53277	0.114165
0.01977	36.7889			0.01978	2.83813			35.8008	1.9695			0.0783	0.09			0.0412919	0.656			0.0379489	0.515085			1.75053	0.0951374
0.01978	36.9873			0.01979	2.31934			58.8498	0.2095			0.5	13.1876			0.0413124	0.843			0.0379681	0.487254			0.570825	0.114165
0.01979	37.0178			0.0198	2.04468			6.4609	0.5077			0.0626	0.2185			0.0413334	0.732			0.0379872	0.344691			0.932347	0.247357
0.0198	37.1094			0.01981	2.60925			22.0313	1.6299			5.1014	0.121			0.0413544	0.658			0.0380064	0.332196			1.69345	0.114165
0.01981	37.5824			0.01982	3.09753			33.84	1.16			0.918	24.1798			0.0413749	0.706			0.0380255	0.204401			4.87104	0.114165
0.01982	38.3606			0.01983	2.83813			4.1325	0.09			0.9334	1.7714			0.0413958	0.895			0.0380447	0.156123			0.761099	0.114165
0.01983	39.2609			0.01984	1.98364			23.8904	0.09			0.078	0.0801			0.0414168	1.064			0.0380638	0.325948			0.856237	0.22833
0.01984	40.329			0.01985	2.10571			17.5898	0.0703			0.0897	0.0625			0.0414373	1.059			0.038083	0.177138			2.94926	0.0570825
0.01985	41.2903			0.01986	3.00598			4.1799	2.66			1.871	0.117			0.0414583	0.979			0.0381021	0.286758			0.190275	0.0761099
0.01986	42.0074			0.01987	4.13513			7.8476	2.511			6.1406	18.619			0.0414793	0.619			0.0381213	0.456015			0.437632	0.133192
0.01987	42.2211			0.01988	4.47082			1.289	0.08			0.2658	32.0998			0.0414998	0.486			0.0381404	0.531556			6.20296	0.0570825
0.01988	41.9311			0.01989	3.76892			4.25	1.0977			2.621	0.0702			0.0415208	0.484			0.0381596	0.463399			1.29387	0.114165
0.01989	41.275			0.0199	2.42615			19.3439	0.0704			0.711	0.0995			0.0415417	0.426			0.0381787	0.418529			0.704017	0.0761099
0.0199	40.2985			0.01991	0.854492			46.0975	0.207			0.2266	7.91			0.0415627	0.488			0.0381979	0.495774			0.418605	0.0761099
0.01991	39.154			0.01992	-0.259399			2.4299	0.051			1.172	0.3515			0.0415832	0.528			0.038217	0.304933			0.285412	0.0951374
0.01992	38.0402			0.01993	-0.793457			2.4063	0.0693			0.1834	0.0682			0.0416042	0.592			0.0382362	0.398081			0.0761099	0.0570825
[truncated: 51,730 more rows]

## Sheet: Figure 3
			Figure 3b							Figure 3d
open state				closed state				open state				closed state
time (ns)	Zeta (Å)			time (ns)	Zeta (Å)			time (ns)	Delta (Å)			time (ns)	Delta (Å)
0	26.139			0	9.65803			0	29.499			0	22.8674
1	29.9332			1	16.0636			1	30.2793			1	25.8055
2	30.9529			2	16.0132			2	29.8719			2	24.687
3	27.7604			3	15.5839			3	29.6244			3	24.9462
4	28.7638			4	14.7611			4	30.2325			4	24.1331
5	29.8515			5	14.5798			5	29.9581			5	24.4925
6	29.0272			6	14.134			6	29.8875			6	24.5881
7	30.6454			7	15.0528			7	30.2397			7	24.6791
8	30.471			8	15.6758			8	30.6546			8	25.0883
9	29.5641			9	14.6844			9	30.8465			9	24.7967
10	31.3412			10	14.8313			10	30.1231			10	24.4811
11	30.9216			11	14.6426			11	30.6878			11	24.4554
12	30.0654			12	13.2747			12	30.7233			12	23.6257
13	29.4403			13	14.3327			13	31.189			13	24.1122
14	29.8472			14	14.9637			14	30.2468			14	25.3116
15	29.9142			15	15.3619			15	32.6077			15	25.7232
16	28.5089			16	15.8262			16	30.7819			16	24.7242
17	25.4756			17	14.7775			17	30.9982			17	25.6722
18	30.8485			18	14.0409			18	30.6953			18	24.2146
19	29.6939			19	15.2174			19	31.1201			19	25.8538
20	29.0685			20	12.9561			20	30.5916			20	24.4446
21	29.4032			21	14.4386			21	31.3292			21	24.9124
22	29.05			22	13.8502			22	31.8608			22	23.989
23	29.7809			23	16.4844			23	31.2618			23	25.6832
24	30.1205			24	14.1478			24	31.6047			24	24.9574
25	28.3517			25	14.9956			25	31.2366			25	23.6925
26	27.3143			26	14.1766			26	30.9124			26	24.6323
27	29.1121			27	13.5132			27	32.1413			27	24.0499
28	28.785			28	14.8716			28	31.9379			28	24.4558
29	29.1024			29	14.2831			29	32.0599			29	25.0172
30	28.9418			30	12.8723			30	32.2244			30	24.3908
31	28.6355			31	12.9342			31	31.7886			31	24.1916
32	28.03			32	11.6169			32	31.7957			32	23.4405
33	27.7202			33	13.0702			33	32.0288			33	23.3673
34	28.9834			34	11.4001			34	31.8541			34	22.8934
35	28.3896			35	10.6894			35	32.3294			35	23.3217
36	27.8126			36	11.1399			36	32.2986			36	23.0121
37	29.1767			37	11.2104			37	33.0161			37	22.8452
38	29.064			38	10.7556			38	32.4619			38	22.388
39	28.5258			39	11.693			39	31.3938			39	22.0084
40	30.0188			40	11.0591			40	32.5374			40	20.992
41	27.3318			41	11.3807			41	31.9162			41	22.9526
42	29.2942			42	10.4625			42	31.2997			42	22.6303
43	28.5825			43	11.3489			43	32.1709			43	23.021
44	31.298			44	10.2972			44	32.0302			44	22.7662
45	32.9805			45	10.1482			45	32.6316			45	23.036
46	32.4908			46	11.6124			46	32.6003			46	22.5567
47	30.7436			47	13.4427			47	32.1474			47	23.2264
48	30.4453			48	11.7794			48	31.4362			48	23.4735
49	30.6671			49	14.1562			49	31.7689			49	21.1319
50	32.2225			50	10.7436			50	30.9874			50	20.1948
51	31.4314			51	12.2542			51	32.2741			51	21.5961
52	33.4212			52	12.3008			52	31.3419			52	21.5742
53	30.999			53	13.78			53	32.8073			53	22.1404
54	33.2551			54	13.509			54	30.8358			54	22.3748
55	32.9366			55	11.8859			55	32.489			55	22.763
56	33.3227			56	13.0084			56	31.6708			56	22.4599
57	32.56			57	12.8748			57	29.2418			57	22.3195
58	29.9664			58	13.9507			58	28.5168			58	22.2632
59	30.2331			59	12.997			59	27.9959			59	22.982
60	30.8602			60	12.515			60	29.6939			60	22.2966
61	29.5893			61	11.8188			61	29.266			61	22.0078
62	32.9783			62	12.6079			62	29.7004			62	22.41
63	31.912			63	12.7543			63	28.2615			63	22.5386
64	30.8604			64	13.0324			64	28.9898			64	21.9932
65	29.7633			65	12.3174			65	28.612			65	22.0132
66	29.3775			66	13.1556			66	27.89			66	21.7613
67	29.5828			67	14.6184			67	30.6667			67	23.6128
68	29.5796			68	14.689			68	30.4705			68	23.0971
69	26.6141			69	15.1979			69	30.1945			69	23.5191
70	26.4114			70	14.0755			70	30.6602			70	22.889
71	25.8545			71	12.6775			71	30.6197			71	22.1879
72	25.8908			72	12.4279			72	30.4981			72	22.5033
73	27.8216			73	10.1735			73	31.4857			73	22.4981
74	25.4868			74	11.0971			74	29.5903			74	23.1359
75	27.0459			75	10.1877			75	30.682			75	23.0719
76	27.5946			76	11.913			76	31.2636			76	22.2927
77	29.3781			77	10.6205			77	31.5913			77	21.7362
78	27.1424			78	10.8442			78	30.8952			78	21.3799
79	26.6928			79	11.2904			79	31.21			79	22.0556
80	25.9055			80	12.6163			80	31.3964			80	23.602
81	26.365			81	13.4711			81	30.9396			81	23.2951
82	25.6288			82	13.4636			82	30.1546			82	22.874
83	26.9767			83	14.3346			83	30.4518			83	23.11
84	28.2988			84	13.7912			84	31.2436			84	24.4578
85	26.2944			85	13.8476			85	29.6084			85	23.4882
86	27.6586			86	13.5073			86	31.767			86	23.4997
87	27.3797			87	13.7644			87	31.5464			87	23.0479
88	27.8414			88	15.2487			88	30.8965			88	23.1476
89	26.3816			89	14.3404			89	29.2825			89	23.6051
90	27.7722			90	14.7532			90	28.8345			90	23.7007
91	25.9213			91	13.522			91	28.1175			91	23.8494
92	26.4551			92	12.9092			92	29.408			92	23.1438
93	27.1941			93	11.5767			93	29.6366			93	22.9652
94	26.939			94	11.5748			94	29.3529			94	22.6518
95	25.2713			95	10.3691			95	27.8944			95	22.3982
96	27.4442			96	12.4296			96	29.099			96	23.0817
97	26.7978			97	12.3097			97	29.4693			97	22.9413
98	26.6385			98	11.9931			98	28.4507			98	22.9504
99	27.061			99	12.0175			99	29.1877			99	22.5101
100	26.912			100	10.717			100	28.2836			100	22.5855
101	26.3706			101	11.911			101	28.6587			101	22.7402
102	26.2086			102	10.7951			102	27.9442			102	22.4955
103	27.2555			103	13.2938			103	27.638			103	23.0287
104	26.5137			104	12.4041			104	27.8438			104	23.4873
105	27.4424			105	12.1306			105	28.6343			105	23.1464
106	27.9066			106	11.4613			106	27.4871			106	22.2922
107	25.7653			107	10.6933			107	28.7264			107	22.6806
108	26.6196			108	12.1097			108	28.4428			108	22.9438
109	27.6876			109	12.329			109	28.0238			109	22.9008
110	27.3124			110	12.1067			110	28.2748			110	23.2051
111	27.1783			111	10.7752			111	28.017			111	22.7923
112	26.0658			112	10.9035			112	27.9476			112	22.5122
113	28.3333			113	12.9938			113	28.438			113	22.9809
114	27.2194			114	11.2897			114	28.1588			114	22.7994
115	28.122			115	10.8786			115	28.2131			115	21.9352
116	28.3464			116	10.8203			116	28.0082			116	22.9837
117	27.0463			117	10.9288			117	28.1374			117	22.5727
118	28.0562			118	10.7893			118	28.3898			118	21.5874
119	26.7489			119	12.879			119	28.3637			119	22.4933
120	27.7023			120	11.823			120	27.5455			120	21.9005
121	27.1547			121	12.5204			121	29.1689			121	23.1416
122	28.6372			122	13.5168			122	29.0838			122	23.2569
123	27.8539			123	12.1869			123	28.96			123	22.3094
124	25.7751			124	12.6267			124	29.535			124	22.4909
125	26.4496			125	12.2154			125	29.2099			125	22.4109
126	27.4278			126	12.326			126	28.4305			126	22.2644
127	26.1728			127	11.7742			127	29.162			127	22.3887
128	28.1742			128	13.1391			128	29.509			128	23.5984
129	27.3998			129	12.4237			129	30.8263			129	22.5149
130	27.6065			130	13.179			130	28.5154			130	23.0761
131	28.8775			131	12.0145			131	30.2635			131	22.8931
132	27.441			132	11.8735			132	30.6054			132	22.5859
133	27.8159			133	13.5501			133	31.0242			133	23.1189
134	26.9961			134	14.0274			134	29.4331			134	23.4411
135	27.7063			135	14.1212			135	30.4419			135	22.5517
136	28.041			136	12.0375			136	30.8399			136	22.5778
137	27.7448			137	12.5477			137	29.3731			137	23.3064
138	28.5076			138	12.3899			138	31.2165			138	23.256
139	28.2629			139	13.6204			139	30.7934			139	23.4742
140	27.9756			140	12.1106			140	29.7151			140	22.6051
141	27.5442			141	11.748			141	28.0801			141	21.9859
142	28.0764			142	12.8229			142	28.534			142	23.0359
143	28.513			143	12.5024			143	27.9832			143	22.2256
144	27.6165			144	12.7964			144	28.4632			144	22.3018
145	28.5497			145	13.998			145	28.6174			145	23.1236
146	28.7006			146	13.4838			146	29.4514			146	23.1421
147	27.5062			147	12.742			147	28.4559			147	23.2239
148	27.8894			148	13.9461			148	28.5402			148	22.9733
149	27.7265			149	13.0321			149	28.5038			149	22.7625
150	28.7265			150	13.702			150	29.5461			150	23.2521
151	28.0941			151	13.3325			151	29.1014			151	23.3099
152	27.5286			152	11.0004			152	29.684			152	22.8191
153	27.7006			153	11.8722			153	28.6842			153	23.0965
154	27.5763			154	10.5951			154	28.91			154	21.9697
155	25.3742			155	12.2589			155	29.0179			155	22.9784
156	26.178			156	11.7115			156	29.0664			156	23.1783
157	27.2813			157	13.1173			157	29.8679			157	22.6948
158	25.8847			158	13.3509			158	29.9271			158	22.2442
159	28.9618			159	12.7035			159	29.6709			159	22.4774
160	28.5995			160	11.5228			160	29.8978			160	22.3787
161	27.1188			161	10.5492			161	28.4113			161	22.2815
162	28.1998			162	11.1596			162	29.3955			162	21.8038
163	29.7922			163	11.0153			163	29.2077			163	21.8749
164	30.2056			164	11.7085			164	29.5505			164	22.033
165	28.6274			165	11.4493			165	28.3567			165	22.6444
166	29.0538			166	11.3586			166	28.5246			166	22.3957
167	31.9476			167	11.443			167	29.0677			167	22.4512
168	30.6141			168	12.3489			168	29.2401			168	22.0198
169	29.9499			169	12.7141			169	29.1972			169	22.9832
170	29.087			170	11.5664			170	28.6613			170	22.2944
171	31.4721			171	11.5011			171	28.3378			171	22.6215
172	32.8587			172	12.4011			172	28.1477			172	23.0112
173	30.5666			173	11.11			173	28.7457			173	22.4189
174	29.8153			174	12.5036			174	28.2624			174	23.0587
175	29.5888			175	11.7207			175	30.0457			175	22.7971
176	31.443			176	13.2818			176	30.8479			176	22.7027
177	33.2877			177	12.7259			177	30.6875			177	22.0963
178	29.0488			178	12.2044			178	30.9084			178	23.1749
179	28.729			179	12.5457			179	30.8911			179	22.7854
180	30.3218			180	11.3823			180	30.6443			180	23.2908
181	31.3239			181	12.6372			181	31.1854			181	22.91
182	31.7891			182	12.277			182	30.5525			182	22.1971
183	31.9504			183	11.9834			183	30.7184			183	21.9546
184	33.4638			184	13.0775			184	31.319			184	22.2764
185	31.4736			185	12.3441			185	31.0841			185	22.9613
186	32.6632			186	12.1826			186	30.3745			186	22.7445
187	31.5429			187	12.7473			187	30.4548			187	22.9907
188	31.4966			188	13.1837			188	29.0516			188	22.7749
189	31.0202			189	13.5477			189	27.6238			189	23.496
190	32.7433			190	12.606			190	27.9587			190	23.0496
191	33.5518			191	12.8542			191	28.6451			191	22.4006
192	32.8706			192	13.9406			192	28.3114			192	22.4182
193	32.9442			193	13.2654			193	28.0196			193	22.3248
194	33.2509			194	12.7407			194	30.1597			194	22.0103
195	33.4507			195	12.8928			195	29.5908			195	22.2329
196	33.911			196	13.9643			196	28.7515			196	22.0854
197	33.07			197	12.9528			197	28.5721			197	22.0576
198	32.6693			198	10.7666			198	29.2199			198	20.9718
199	32.0135			199	12.7571			199	28.7953			199	21.9114
200	31.3406			200	13.2117			200	29.2621			200	22.4941
201	30.6206			201	13.8271			201	29.1569			201	22.768
202	32.5169			202	13.2504			202	28.1999			202	22.0803
203	32.5628			203	13.5581			203	27.3079			203	22.0673
204	33.0231			204	13.4098			204	27.5975			204	22.1244
205	31.7276			205	12.9918			205	27.684			205	21.7563
206	32.9668			206	13.0783			206	28.0463			206	22.4236
207	33.7761			207	13.5071			207	28.1093			207	22.315
208	32.389			208	13.4965			208	27.5322			208	21.9785
209	31.9518			209	13.5589			209	27.755			209	21.8045
210	33.7008			210	12.4277			210	27.0427			210	21.728
211	31.5043			211	13.8843			211	27.0394			211	22.0881
212	31.6093			212	12.9213			212	28.3044			212	21.5054
213	32.0219			213	12.5946			213	27.5682			213	21.9748
214	31.4989			214	12.6101			214	27.2957			214	21.6856
215	31.8197			215	12.7064			215	28.0492			215	21.9124
216	31.5374			216	11.9516			216	28.2387			216	22.2738
217	32.4875			217	12.1384			217	27.9626			217	22.2767
218	31.0253			218	12.7308			218	28.2254			218	21.3865
219	30.8705			219	11.9419			219	27.4164			219	22.1479
220	30.6845			220	11.9821			220	28.5			220	22.1643
221	31.3403			221	13.2322			221	28.3505			221	21.9948
222	30.5788			222	12.0706			222	28.8077			222	22.0687
223	32.4555			223	13.0165			223	29.5623			223	22.3029
224	32.2681			224	13.8613			224	28.4004			224	21.9703
225	31.493			225	13.9344			225	30.0572			225	21.9529
226	32.8037			226	13.0381			226	29.4654			226	22.0543
227	31.5679			227	13.5976			227	28.9957			227	22.5662
228	31.704			228	13.6177			228	28.7334			228	23.0288
229	34.6413			229	13.6282			229	31.8811			229	22.2965
230	32.1123			230	12.8022			230	30.0024			230	22.6383
231	32.8058			231	12.6357			231	30.0836			231	22.2992
232	34.4234			232	13.8744			232	31.4571			232	22.1779
233	32.6361			233	12.8496			233	29.7705			233	22.3406
234	32.5568			234	14.3675			234	30.2106			234	22.44
235	32.9212			235	13.8001			235	33.6694			235	22.4144
236	32.8185			236	13.8747			236	31.2907			236	22.9685
237	31.5991			237	14.0091			237	31.685			237	22.2363
238	32.623			238	14.4011			238	29.8812			238	22.5021
239	32.2187			239	12.9397			239	30.3728			239	22.0259
240	33.3477			240	12.728			240	30.4588			240	22.7648
241	34.6109			241	13.4924			241	30.643			241	22.558
242	33.3804			242	14.1156			242	31.0481			242	22.5611
243	33.3697			243	13.6792			243	30.7808			243	22.3498
244	31.5308			244	12.5625			244	30.6354			244	22.5588
245	29.3628			245	14.2723			245	29.3416			245	22.5592
246	34.2112			246	14.0859			246	30.8299			246	22.1237
247	34.3995			247	12.8191			247	30.6196			247	22.569
248	33.5719			248	13.4777			248	30.9325			248	22.2149
249	31.1674			249	13.6617			249	30.2111			249	22.9062
250	30.8621			250	14.4505			250	29.2815			250	22.6521
251	29.4533			251	12.7558			251	28.9274			251	22.4433
252	30.8769			252	13.3636			252	29.4445			252	22.4444
253	32.6271			253	13.8134			253	29.5823			253	22.6717
254	31.4807			254	12.7893			254	29.4257			254	22.4553
255	30.7238			255	13.2709			255	28.6762			255	22.4476
256	31.5894			256	13.9325			256	28.0613			256	22.7336
257	31.1124			257	11.8403			257	27.9842			257	22.5015
258	30.4236			258	13.8774			258	27.9298			258	23.2041
259	30.6699			259	14.5472			259	28.5876			259	22.2911
260	32.5093			260	13.8539			260	29.0567			260	22.3539
261	30.8217			261	12.888			261	28.0606			261	22.6344
262	32.9416			262	12.4791			262	28.8273			262	21.9069
263	33.2663			263	12.7682			263	30.125			263	22.3545
264	29.7724			264	13.3432			264	28.9949			264	23.2332
265	29.9036			265	13.3125			265	28.7345			265	22.6252
266	31.318			266	13.7038			266	29.7888			266	22.8966
267	31.2465			267	13.3091			267	29.5649			267	22.7739
268	31.8694			268	14.3401			268	29.7298			268	22.6239
269	32.3038			269	13.2738			269	29.4818			269	22.7302
270	30.8518			270	13.6002			270	28.9326			270	22.9477
271	30.2377			271	14.1321			271	29.0762			271	22.9254
272	30.3137			272	13.654			272	29.5273			272	23.0369
273	30.2318			273	13.6425			273	29.8379			273	22.2474
274	30.0783			274	12.0098			274	28.5904			274	22.2447
275	31.2918			275	12.0151			275	28.6919			275	22.006
276	31.76			276	12.7174			276	29.4257			276	22.0875
277	31.4256			277	12.711			277	29.2548			277	22.2398
278	30.434			278	13.0933			278	28.7991			278	22.6953
279	30.8772			279	12.2848			279	28.7144			279	22.0755
280	30.1122			280	13.1493			280	28.7217			280	22.5772
281	29.356			281	13.1775			281	28.0754			281	22.1182
282	31.1773			282	12.457			282	28.605			282	21.7979
283	31.2363			283	11.5901			283	28.2656			283	22.0931
284	30.968			284	12.8942			284	28.4004			284	22.2085
285	31.1829			285	12.1829			285	28.7463			285	22.3092
286	30.7448			286	12.1672			286	28.5532			286	22.1689
287	31.5924			287	13.1033			287	28.7044			287	22.4289
288	30.7767			288	13.1426			288	28.9182			288	22.2659
289	29.8249			289	11.4126			289	28.3599			289	22.3811
290	31.6968			290	11.5538			290	28.9262			290	22.4402
291	29.852			291	13.2408			291	28.8727			291	23.2832
292	31.3937			292	12.1043			292	28.8355			292	23.0648
293	31.7492			293	12.4492			293	28.5224			293	22.6837
294	31.7437			294	12.5813			294	27.6641			294	22.6375
295	32.1928			295	13.504			295	29.8018			295	23.1209
296	31.1855			296	12.1999			296	30.2027			296	22.543
297	32.5378			297	13.5636			297	28.0411			297	22.6974
298	31.1901			298	13.2903			298	28.6397			298	23.0487
299	29.4667			299	13.1773			299	28.7368			299	22.8072
300	31.3383			300	13.2216			300	28.5044			300	22.9499
301	32.3451			301	14.1828			301	29.5329			301	22.9354
302	33.2164			302	13.592			302	29.9235			302	22.5017
303	31.1313			303	15.0519			303	29.907			303	22.619
304	32.5875			304	13.8212			304	29.2			304	22.5212
305	29.7791			305	13.1366			305	29.1225			305	22.6269
306	30.7585			306	12.8228			306	29.5537			306	22.4211
307	32.0934			307	13.7831			307	29.132			307	22.6824
308	31.8127			308	13.1087			308	28.9881			308	23.041
309	31.3557			309	12.9318			309	29.5921			309	21.969
310	31.6171			310	13.1684			310	29.518			310	22.1282
311	30.7582			311	11.912			311	28.1682			311	22.6852
312	31.2812			312	13.2222			312	29.3964			312	22.2767
313	30.4582			313	12.771			313	28.8644			313	22.9824
314	30.3908			314	11.9042			314	30.155			314	22.3642
315	29.1376			315	12.133			315	30.6711			315	21.9955
316	22.4189			316	13.2634			316	28.6658			316	21.9734
317	24.0795			317	12.7018			317	28.852			317	22.6891
318	23.7096			318	13.7942			318	29.0553			318	22.624
319	25.7732			319	13.7443			319	29.6396			319	21.5373
320	23.6049			320	13.3989			320	27.5086			320	22.3317
321	25.2754			321	13.9276			321	29.5017			321	22.2478
322	19.2615			322	12.3392			322	26.2582			322	21.8304
323	25.146			323	12.0958			323	30.256			323	21.6329
324	26.074			324	12.6056			324	30.369			324	23.2398
325	25.5946			325	13.112			325	30.7503			325	22.2411
326	25.8266			326	14.2078			326	28.3792			326	22.5822
327	24.9684			327	13.8959			327	29.5226			327	22.6899
328	29.212			328	13.9345			328	30.5576			328	22.7508
329	26.6028			329	14.1793			329	28.8392			329	22.8514
330	26.2293			330	14.6009			330	28.0855			330	22.9571
331	24.4411			331	13.1666			331	28.1077			331	22.0704
332	27.7057			332	12.337			332	28.2526			332	22.2996
333	28.0902			333	12.9221			333	28.1224			333	22.6759
334	26.5181			334	12.1899			334	28.9364			334	22.4435
335	26.4073			335	12.1173			335	28.829			335	21.985
336	24.5033			336	12.8447			336	27.706			336	22.8096
337	25.3226			337	12.602			337	28.707			337	22.7635
338	24.8465			338	12.1052			338	29.8509			338	22.0535
339	23.499			339	12.7768			339	30.0898			339	22.324
340	26.2634			340	12.3323			340	30.6402			340	22.9708
341	25.5565			341	11.8928			341	30.2011			341	22.7371
342	25.787			342	12.3076			342	30.4221			342	22.2463
343	26.9447			343	12.2397			343	30.7362			343	22.6576
344	25.2823			344	12.5911			344	30.9187			344	22.4859
345	28.9669			345	12.0766			345	30.6014			345	22.3754
346	29.9898			346	11.7105			346	30.1083			346	21.8746
347	26.7096			347	11.8922			347	29.6107			347	22.5244
348	27.426			348	11.4965			348	29.9386			348	22.3099
349	26.7813			349	12.1963			349	28.7012			349	22.2512
350	26.8115			350	11.2388			350	29.2626			350	22.1917
351	28.8528			351	11.8017			351	32.0475			351	22.1398
352	28.3005			352	10.7027			352	31.0072			352	21.9724
353	27.2984			353	12.3644			353	31.6275			353	22.0205
354	27.1962			354	11.0433			354	32.4913			354	22.0152
355	25.6497			355	12.6384			355	31.5068			355	22.704
356	25.5427			356	11.9718			356	33.1534			356	22.409
357	23.3068			357	12.1853			357	32.0999			357	22.6719
358	24.3379			358	11.7382			358	33.2349			358	22.4119
359	24.6682			359	12.9176			359	33.3105			359	22.9128
360	19.5683			360	11.2086			360	31.0847			360	22.4774
361	23.2563			361	11.5101			361	32.1265			361	22.4718
362	19.7822			362	13.2873			362	30.1277			362	23.1125
363	21.6214			363	12.4841			363	31.0219			363	22.3216
364	24.0903			364	11.249			364	32.003			364	22.4467
365	20.6469			365	12.605			365	31.5401			365	22.3657
366	19.3652			366	12.5085			366	30.506			366	22.7143
367	18.8842			367	13.1468			367	30.0532			367	23.0703
368	19.4229			368	14.2274			368	30.8368			368	23.4174
369	20.1625			369	13.9921			369	30.6225			369	23.2953
370	19.399			370	10.8424			370	30.5907			370	22.6964
371	18.8805			371	12.1748			371	30.284			371	23.3589
372	21.0734			372	11.4958			372	30.3081			372	23.5066
373	18.6866			373	12.6168			373	30.0454			373	22.9639
374	21.2395			374	13.0619			374	31.1168			374	23.304
375	21.5237			375	13.795			375	30.8385			375	23.002
376	20.4919			376	13.2773			376	30.799			376	23.6978
377	19.0784			377	13.42			377	29.7565			377	23.0847
378	21.3465			378	12.8562			378	30.8042			378	23.1249
379	22.8006			379	14.2003			379	31.211			379	23.7384
380	23.6086			380	14.1184			380	31.6077			380	23.4225
381	20.6963			381	12.2851			381	31.1405			381	23.1951
382	19.5534			382	12.9714			382	30.7312			382	23.4283
383	19.685			383	13.2985			383	30.3894			383	23.4996
384	20.1733			384	13.3014			384	31.091			384	23.3678
385	21.5072			385	11.203			385	31.497			385	23.5854
386	18.8668			386	11.979			386	30.4099			386	23.4282
387	20.5534			387	11.4554			387	31.239			387	22.3952
388	20.0039			388	11.1641			388	29.7851			388	22.5235
389	18.9517			389	11.79			389	29.7087			389	23.4379
390	17.8578			390	14.0242			390	28.6168			390	22.4341
391	17.392			391	12.8319			391	29.8176			391	22.2473
392	18.9314			392	13.6689			392	31.1312			392	23.5198
393	21.1291			393	12.8679			393	31.3832			393	22.6445
394	20.8832			394	13.6777			394	30.6073			394	22.7378
395	22.2284			395	13.736			395	30.9517			395	23.1586
396	19.907			396	12.6448			396	29.5968			396	22.7803
397	24.4616			397	12.6834			397	30.6175			397	22.8213
398	20.3204			398	13.5444			398	29.6314			398	24.0061
399	21.7241			399	12.9923			399	29.8738			399	24.3596
400	25.8663			400	13.5218			400	31.4687			400	24.315
401	24.0438			401	13.8593			401	32.1128			401	24.0492
402	21.3345			402	13.1664			402	31.9547			402	23.6092
403	22.7128			403	12.7813			403	31.918			403	23.781
404	27.1653			404	13.2711			404	32.7301			404	23.6164
405	27.7826			405	13.0862			405	32.6119			405	24.3326
406	31.1959			406	12.9934			406	32.9043			406	23.3088
407	27.3564			407	14.3656			407	31.342			407	23.6688
408	27.9409			408	13.8729			408	30.539			408	23.4167
409	24.6019			409	12.6186			409	28.3948			409	22.8994
410	26.2879			410	13.3287			410	29.8369			410	22.9924
411	27.2184			411	14.5356			411	29.2359			411	23.2072
412	24.2026			412	13.2893			412	26.8765			412	22.912
413	23.3763			413	15.0661			413	28.2551			413	22.8965
414	22.3917			414	13.5837			414	29.2683			414	23.1807
415	24.3619			415	13.7111			415	31.2542			415	22.905
416	28.3906			416	14.0524			416	32.7303			416	23.3344
417	28.3072			417	15.0403			417	32.8056			417	23.0955
418	28.6792			418	12.0761			418	32.7082			418	23.5494
419	30.0167			419	13.9199			419	34.1298			419	23.4012
420	27.3165			420	13.35			420	32.3841			420	22.8809
421	28.0069			421	13.8795			421	31.3863			421	22.7352
422	30.2202			422	13.1131			422	32.762			422	22.3414
423	26.741			423	12.712			423	32.5165			423	23.0173
424	22.5313			424	13.2035			424	31.4416			424	22.9762
425	23.7471			425	13.1255			425	31.6752			425	22.7821
426	25.1072			426	12.9961			426	32.2758			426	22.9049
427	27.4596			427	13.0018			427	32.7992			427	22.8642
428	28.655			428	13.5235			428	32.9155			428	23.37
429	27.8228			429	12.0535			429	32.6322			429	22.5126
430	26.0214			430	12.0346			430	32.561			430	23.3064
431	27.0128			431	14.0181			431	32.8895			431	23.232
432	29.8818			432	11.989			432	32.9555			432	23.2012
433	27.24			433	12.6496			433	32.0758			433	23.1789
434	28.1884			434	13.5476			434	32.4377			434	22.6067
435	27.1406			435	12.297			435	33.3454			435	22.7512
436	26.5119			436	13.3912			436	31.2916			436	23.0355
437	24.471			437	13.5172			437	30.6651			437	22.6056
438	25.9154			438	13.7858			438	28.8246			438	23.1223
439	30.435			439	12.5014			439	31.6783			439	23.2186
440	28.0789			440	12.5799			440	31.6969			440	23.1755
441	27.1669			441	13.7584			441	33.0527			441	23.3838
442	25.6372			442	14.1438			442	32.4088			442	23.1489
443	22.7243			443	13.1748			443	32.9435			443	22.9718
444	24.5759			444	12.652			444	31.9228			444	23.4046
445	30.05			445	13.0258			445	33.5186			445	23.6447
446	23.2178			446	13.2265			446	31.8748			446	23.2015
447	24.7649			447	13.0068			447	31.8133			447	23.4712
448	30.1828			448	13.7577			448	32.3325			448	22.7222
449	25.4431			449	12.1563			449	32.4929			449	22.6113
450	23.8153			450	14.4242			450	30.9049			450	23.5839
451	23.5279			451	12.8638			451	32.1978			451	22.9133
452	26.4875			452	11.8195			452	31.757			452	22.8133
453	23.0901			453	14.1113			453	32.245			453	23.3539
454	27.8898			454	13.1293			454	34.1959			454	23.4227
455	24.0849			455	13.0076			455	32.9843			455	22.8209
456	24.083			456	14.1298			456	32.2862			456	22.9738
457	23.0349			457	12.8671			457	31.1332			457	23.1596
458	25.0638			458	12.5318			458	32.0398			458	22.657
459	20.9198			459	12.3449			459	30.6744			459	22.8743
460	23.5793			460	11.038			460	31.0209			460	23.008
461	25.9312			461	13.9216			461	31.9347			461	23.1002
462	22.9276			462	13.0789			462	31.1748			462	22.7987
463	23.8541			463	13.2365			463	32.2127			463	23.0505
464	24.8943			464	13.1554			464	32.6967			464	23.018
465	22.0559			465	13.6797			465	31.4172			465	22.5671
466	20.4677			466	13.5374			466	30.1691			466	23.0355
467	26.2525			467	12.2652			467	31.8672			467	23.3524
468	22.7194			468	12.3212			468	31.8336			468	22.7213
469	25.5777			469	12.612			469	32.7059			469	23.0394
470	25.4605			470	12.3768			470	32.5635			470	22.6839
471	23.5762			471	14.5178			471	32.1824			471	23.2499
472	24.7576			472	13.5			472	32.3056			472	22.5787
473	25.9661			473	12.6566			473	32.457			473	22.9404
474	26.5425			474	14.8149			474	32.8888			474	23.5174
475	24.9925			475	12.867			475	32.459			475	23.0893
476	21.645			476	13.2321			476	32.1172			476	23.2783
477	24.1315			477	13.3818			477	32.0286			477	22.6856
478	22.6231			478	13.6017			478	31.6426			478	22.9267
479	24.1839			479	13.0585			479	31.9821			479	23.1382
480	26.7517			480	13.6119			480	32.5169			480	22.9568
481	24.1319			481	13.1434			481	31.833			481	22.6919
482	25.7386			482	13.3701			482	32.1214			482	22.7602
483	25.7095			483	12.0733			483	32.6593			483	22.8171
484	22.6998			484	13.6203			484	32.4832			484	22.7168
485	25.2437			485	13.2844			485	32.406			485	22.3448
486	25.3853			486	12.2007			486	32.9008			486	22.5295
487	23.5348			487	13.0759			487	31.0569			487	22.4911
488	24.4162			488	12.5186			488	32.8136			488	21.7985
489	24.0272			489	13.2404			489	32.1468			489	22.9306
490	25.3274			490	13.8375			490	30.2869			490	22.6677
491	28.8167			491	14.414			491	31.2088			491	22.9275
492	26.7196			492	15.2744			492	31.6733			492	23.1889
493	25.3265			493	13.2185			493	31.0756			493	22.8266
494	25.0027			494	13.5941			494	30.551			494	22.869
495	23.7774			495	12.6761			495	30.6129			495	23.1505
496	24.0028			496	14.0724			496	32.0167			496	23.097
497	26.3732			497	13.2749			497	33.0095			497	22.8959
498	28.7496			498	12.0256			498	34.2151			498	22.453
499	26.7297			499	12.8495			499	32.7117			499	22.3753
500	27.5754			500	12.3162			500	32.8339			500	22.2895
501	23.6345			501	11.7937			501	31.7414			501	23.0651
502	28.9878			502	12.098			502	32.5199			502	22.0598
503	25.9716			503	13.1453			503	32.5182			503	22.6972
504	21.4966			504	12.8786			504	30.7203			504	21.9682
505	19.424			505	11.8291			505	28.6016			505	22.2571
506	18.8807			506	12.1235			506	29.1354			506	22.2286
507	20.5312			507	12.9065			507	29.7153			507	22.608
508	18.4121			508	12.6827			508	29.4352			508	22.1927
509	18.83			509	12.9467			509	28.3196			509	23.1431
510	17.6832			510	12.9734			510	27.2295			510	22.5745
511	21.1771			511	12.4332			511	30.3571			511	22.6522
512	21.9289			512	12.6684			512	30.4788			512	22.4103
513	27.3544			513	12.5234			513	32.87			513	22.5959
514	25.5458			514	13.3865			514	31.4111			514	22.4928
515	25.2423			515	12.4085			515	32.3184			515	22.8296
516	24.4665			516	13.6967			516	31.9509			516	22.8383
517	25.4489			517	11.4304			517	31.1624			517	22.7271
518	23.8108			518	12.6919			518	30.708			518	22.4301
519	22.3222			519	12.1369			519	31.2503			519	22.9639
520	25.9919			520	12.5965			520	31.8426			520	22.552
521	30.2127			521	12.5148			521	31.877			521	22.9868
522	31.0417			522	12.5446			522	30.2047			522	23.1147
523	30.8872			523	12.8223			523	30.1877			523	22.9166
524	30.7			524	13.1064			524	31.3277			524	22.5111
525	28.7061			525	12.5941			525	31.713			525	21.992
526	31.9022			526	12.314			526	31.6632			526	21.2333
527	29.0099			527	12.3455			527	30.6434			527	21.0561
528	29.7834			528	12.737			528	30.4516			528	21.8942
529	28.6195			529	13.0108			529	29.1696			529	21.5174
530	23.9762			530	12.6747			530	26.1156			530	21.8111
531	28.2521			531	12.594			531	26.5682			531	21.7117
532	30.0111			532	12.8722			532	27.217			532	21.8654
533	28.4276			533	12.2389			533	27.3204			533	22.0039
534	25.9473			534	12.0661			534	29.2803			534	22.3807
535	22.4188			535	12.775			535	26.2908			535	22.2521
536	24.7744			536	13.5234			536	25.3103			536	21.9288
537	22.296			537	13.4141			537	25.1015			537	21.4913
538	22.2287			538	12.9014			538	25.3513			538	21.6821
539	25.2281			539	13.1433			539	26.3448			539	22.4638
540	26.2546			540	13.1536			540	26.1917			540	22.4569
541	24.311			541	13.3379			541	25.7095			541	23.1211
542	27.3116			542	13.3523			542	27.9782			542	23.207
543	27.5057			543	12.7535			543	28.2016			543	22.4687
544	30.493			544	12.2102			544	27.4622			544	22.3867
545	32.0493			545	12.2513			545	27.9752			545	21.9702
546	27.1345			546	12.6207			546	29.6622			546	22.0671
547	26.0022			547	12.9054			547	27.6838			547	23.2734
548	27.0757			548	12.2245			548	27.7656			548	23.1816
549	25.9768			549	15.3707			549	28.0364			549	23.0132
550	24.4382			550	15.7445			550	27.8029			550	23.3264
551	24.4633			551	13.7291			551	28.6701			551	23.2833
552	25.2342			552	13.4396			552	26.5547			552	22.96
553	24.5246			553	14.7472			553	27.1178			553	23.4741
554	21.0755			554	14.3678			554	27.0895			554	23.2513
555	24.7926			555	14.465			555	27.1871			555	23.384
556	25.092			556	15.4024			556	25.5693			556	23.5635
557	26.8415			557	14.8288			557	27.1372			557	23.5002
558	25.7355			558	13.8287			558	26.0204			558	22.9674
559	24.6133			559	15.5305			559	22.9947			559	23.2831
560	20.997			560	13.7807			560	22.2908			560	21.2621
561	23.2335			561	15.6572			561	26.2941			561	22.5173
562	22.6771			562	14.6558			562	25.6087			562	21.5179
563	22.3373			563	16.2067			563	25.5088			563	23.1093
564	22.3187			564	15.5521			564	24.959			564	23.3859
565	23.5671			565	15.8316			565	25.8861			565	22.9564
566	22.9315			566	14.7719			566	25.8656			566	22.6791
567	23.6322			567	16.0019			567	27.166			567	22.8779
568	24.4623			568	15.398			568	25.7552			568	23.1677
569	25.0698			569	15.4769			569	24.2455			569	22.9012
570	25.8789			570	14.1868			570	25.6948			570	22.9875
571	27.0947			571	14.6254			571	26.0242			571	22.4896
572	25.0349			572	14.0335			572	25.6318			572	21.7604
573	23.2759			573	15.3342			573	25.8807			573	23.3797
574	27.5285			574	14.4148			574	25.5126			574	23.1387
575	23.338			575	14.1456			575	25.869			575	22.474
576	23.4058			576	13.264			576	26.2736			576	23.1899
577	23.7866			577	12.7444			577	25.0305			577	22.3863
578	22.8419			578	12.3341			578	24.4684			578	21.9152
579	23.378			579	14.0588			579	24.478			579	22.3222
580	25.4176			580	13.9969			580	25.7945			580	22.2131
581	23.1439			581	15.5145			581	26.1425			581	22.0671
582	22.4852			582	16.1791			582	25.645			582	21.8763
583	23.1505			583	13.9611			583	25.5134			583	21.9821
584	25.6934			584	15.1682			584	24.3875			584	21.9847
585	25.7461			585	14.0654			585	23.2369			585	21.3059
586	25.7242			586	16.152			586	24.8344			586	22.2209
587	24.5168			587	14.9206			587	25.9392			587	21.9133
588	24.2694			588	16.3946			588	26.0909			588	21.883
589	24.4442			589	15.7569			589	26.1126			589	22.6637
590	24.5789			590	15.0156			590	26.6378			590	21.9928
591	24.1547			591	15.4798			591	25.2444			591	22.1946
592	25.7433			592	15.5225			592	26.6079			592	21.8071
593	28.5134			593	15.5152			593	26.6578			593	22.076
594	24.0262			594	14.7517			594	25.9479			594	21.3818
595	26.5999			595	14.9749			595	27.0952			595	21.8983
596	25.9336			596	15.3321			596	27.4519			596	22.2348
597	25.4576			597	14.8197			597	24.4059			597	21.6347
598	24.5131			598	14.6614			598	25.2685			598	22.3763
599	26.4367			599	15.0528			599	24.0136			599	22.2863
600	25.8241			600	16.4408			600	23.9312			600	22.0543
601	25.8853			601	15.3254			601	23.6449			601	21.9067
602	24.8261			602	15.0523			602	24.0702			602	22.1619
603	25.17			603	15.4581			603	24.6695			603	22.6417
604	25.0757			604	15.5611			604	22.1705			604	22.0879
605	24.387			605	15.5146			605	22.7264			605	21.8771
606	24.6772			606	15.5297			606	23.7754			606	21.8089
607	24.5582			607	15.6367			607	26.2408			607	21.9416
608	24.3535			608	16.3782			608	25.199			608	22.2296
609	23.5921			609	16.0281			609	24.7473			609	21.33
610	27.0893			610	16.6342			610	26.6051			610	22.3992
611	25.2356			611	17.0084			611	27.7719			611	22.4116
612	26.8382			612	14.9116			612	26.8701			612	21.8995
613	24.8934			613	15.348			613	28.66			613	22.2476
614	26.743			614	15.1531			614	29.2657			614	22.1962
615	30.6982			615	14.815			615	28.8468			615	22.5717
616	28.132			616	13.2258			616	28.499			616	21.6712
617	27.9461			617	14.7194			617	29.3103			617	22.2284
618	27.6588			618	15.6001			618	30.0284			618	22.1875
619	29.3005			619	15.5461			619	29.9697			619	22.2241
620	27.0038			620	15.5884			620	27.6054			620	21.9962
621	29.2023			621	16.701			621	29.4651			621	22.3774
622	30.3682			622	15.3656			622	29.2659			622	21.4129
623	31.8304			623	15.1922			623	29.6699			623	22.0467
624	31.1628			624	14.2752			624	29.8204			624	22.2059
625	29.1825			625	14.6176			625	29.7964			625	21.996
626	25.5873			626	13.6514			626	29.2623			626	22.4295
627	22.9744			627	14.7768			627	28.481			627	22.7353
628	27.0351			628	13.4392			628	30.3217			628	21.5024
629	28.6376			629	13.955			629	30.1413			629	21.4174
630	30.6304			630	13.4769			630	29.7468			630	20.8461
631	27.9265			631	12.7327			631	30.5081			631	21.076
632	28.6475			632	13.7052			632	29.9628			632	20.695
633	24.9956			633	13.6162			633	29.8809			633	21.6933
634	27.6445			634	13.294			634	31.3467			634	22.2317
635	24.4871			635	13.7367			635	32.4281			635	21.3272
636	26.3022			636	13.6239			636	33.1081			636	21.6636
637	25.1574			637	12.2043			637	32.2747			637	21.4882
638	28.468			638	12.4628			638	33.2857			638	21.6766
639	25.815			639	10.626			639	32.6173			639	20.9941
640	24.4261			640	11.9013			640	31.6552			640	21.6315
641	23.952			641	10.2309			641	32.1176			641	20.6523
642	27.695			642	10.7544			642	32.8526			642	21.1203
643	21.8129			643	10.0763			643	31.829			643	20.1889
644	24.0772			644	10.6133			644	32.0309			644	20.2787
645	22.7346			645	10.7018			645	31.8803			645	20.53
646	26.0378			646	10.5231			646	33.1098			646	20.1614
647	27.4618			647	11.3611			647	34.1431			647	20.6946
648	28.9248			648	11.2809			648	33.2089			648	21.2138
649	22.2386			649	12.6283			649	30.2069			649	21.9059
650	27.382			650	12.518			650	31.7627			650	21.8521
651	26.5803			651	12.5589			651	32.3976			651	21.5328
652	29.8659			652	13.9239			652	31.3988			652	21.2298
653	27.2724			653	13.8001			653	32.5978			653	21.9757
654	26.3443			654	12.8174			654	31.5676			654	21.569
655	27.6519			655	12.2252			655	31.8595			655	21.521
656	21.1924			656	11.3978			656	30.7038			656	21.4303
657	23.7808			657	15.0273			657	32.2434			657	22.805
658	22.1598			658	14.161			658	31.6861			658	21.8613
659	17.7858			659	13.511			659	30.2926			659	21.4156
660	13.7165			660	12.6089			660	29.4175			660	21.4458
661	15.4793			661	12.4871			661	28.7192			661	21.9556
662	13.6988			662	11.5329			662	29.4695			662	21.5551
663	17.212			663	11.5296			663	30.4518			663	21.556
664	16.9276			664	14.8671			664	30.7962			664	21.8925
665	22.6368			665	13.8027			665	30.936			665	22.0034
666	24.8959			666	11.8686			666	31.8773			666	21.5153
667	24.3893			667	14.1311			667	32.6006			667	21.569
668	25.0595			668	13.7437			668	31.2417			668	22.4822
669	23.7148			669	13.0289			669	30.8245			669	21.4769
670	27.9807			670	14.0556			670	33.6232			670	21.5094
671	28.0668			671	13.9302			671	30.9705			671	21.561
672	27.7812			672	12.8234			672	31.6968			672	21.5822
673	26.8455			673	12.3111			673	32.7858			673	21.1413
674	29.4824			674	13.6902			674	31.6649			674	21.8906
675	22.7167			675	13.0381			675	32.2599			675	21.8968
676	26.4035			676	13.0419			676	30.2583			676	21.811
677	26.5359			677	13.1265			677	31.086			677	21.759
678	23.8775			678	13.0884			678	29.3338			678	21.8759
679	25.3529			679	11.9723			679	29.4623			679	21.5082
680	29.4096			680	14.4525			680	30.6017			680	22.1502
681	28.551			681	10.8516			681	28.0311			681	21.1223
682	28.2076			682	12.7162			682	28.8871			682	20.9423
683	30.0303			683	13.5567			683	29.0808			683	21.3425
684	27.1094			684	13.5461			684	29.1268			684	20.7337
685	25.4689			685	13.9761			685	28.791			685	21.7813
686	24.8845			686	13.9773			686	29.7299			686	21.7422
687	29.127			687	13.5853			687	29.8671			687	21.5441
688	23.8708			688	13.095			688	28.6669			688	21.1862
689	25.6153			689	13.0682			689	29.4578			689	21.1694
690	28.8613			690	13.6195			690	30.6414			690	21.6407
691	24.6342			691	13.5682			691	29.2849			691	21.2818
692	22.8496			692	13.1846			692	29.3013			692	21.6443
693	27.4437			693	13.5153			693	29.9041			693	21.5933
694	27.8175			694	12.1857			694	30.1211			694	21.6016
695	28.6256			695	12.6393			695	31.3113			695	21.754
696	23.8956			696	12.0081			696	29.0144			696	21.1494
697	28.2607			697	12.8046			697	30.5027			697	21.1906
698	25.0265			698	13.0137			698	31.1707			698	21.5877
699	25.924			699	12.8384			699	30.3735			699	21.966
700	26.6441			700	12.7974			700	30.8576			700	21.8201
701	27.043			701	11.8937			701	29.9146			701	21.9323
702	27.2726			702	11.7901			702	29.9033			702	22.1043
703	27.5938			703	13.3155			703	29.83			703	22.4286
704	24.4179			704	11.467			704	30.3814			704	21.2422
705	22.6551			705	12.8918			705	30.7864			705	21.7553
706	23.0643			706	12.8589			706	30.745			706	22.215
707	25.0166			707	13.2457			707	30.5234			707	21.6471
708	24.6834			708	14.1001			708	31.625			708	22.4281
709	22.9827			709	13.3825			709	30.1342			709	22.4812
710	28.8821			710	13.0713			710	32.0271			710	21.5697
711	24.6263			711	12.8313			711	31.0284			711	21.5147
712	22.2625			712	12.7162			712	30.7354			712	21.7128
713	30.9042			713	12.8245			713	32.1794			713	22.4627
714	24.3255			714	12.1071			714	31.0678			714	21.9305
715	18.9626			715	12.5592			715	30.4802			715	21.905
716	21.4335			716	12.3123			716	30.9195			716	21.9686
717	26.2255			717	11.972			717	31.0321			717	21.8509
718	29.2773			718	12.0605			718	31.2518			718	21.8465
719	23.298			719	12.7793			719	30.5959			719	22.6485
720	15.5602			720	13.2603			720	28.0389			720	22.0612
721	15.2446			721	12.7966			721	26.8261			721	21.5455
722	22.0108			722	12.0803			722	30.2117			722	21.4454
723	23.9151			723	13.2023			723	31.0863			723	21.8882
724	25.0629			724	12.5631			724	32.5962			724	22.1214
725	23.1844			725	13.2104			725	31.2941			725	21.9261
726	17.7268			726	12.9162			726	29.9426			726	21.652
727	15.0818			727	13.3958			727	28.6678			727	22.0313
728	15.9041			728	13.2693			728	28.6187			728	22.727
729	12.6761			729	12.0959			729	26.9833			729	21.8765
730	11.9547			730	12.9175			730	27.0694			730	22.1822
731	14.9357			731	12.5037			731	28.5087			731	21.6067
732	14.1638			732	13.8604			732	27.6586			732	22.0125
733	13.2054			733	13.0122			733	27.1989			733	21.8975
734	13.9326			734	11.6234			734	27.0618			734	20.9673
735	12.8278			735	12.8397			735	26.3539			735	21.469
736	12.6297			736	11.8871			736	27.2374			736	22.108
737	12.6353			737	12.5435			737	27.1738			737	21.3318
738	13.3439			738	12.3313			738	27.4265			738	21.4262
739	12.9714			739	12.2961			739	27.2125			739	21.58
740	16.6843			740	13.1934			740	28.8878			740	21.736
741	13.0518			741	12.4527			741	26.8218			741	22.0278
742	12.5057			742	12.2542			742	26.0696			742	21.8302
743	11.6098			743	12.9189			743	25.8975			743	21.2598
744	17.087			744	12.6948			744	29.1551			744	21.1834
745	15.8875			745	12.7423			745	28.7721			745	21.9326
746	12.0635			746	12.8652			746	26.7308			746	21.2989
747	13.8336			747	12.711			747	27.2639			747	21.6518
748	18.8794			748	13.0578			748	29.2585			748	22.0617
749	21.1558			749	12.4159			749	29.3736			749	22.043
750	20.6372			750	12.5057			750	28.3914			750	21.6958
751	20.2678			751	12.1525			751	26.999			751	22.4543
752	18.7919			752	12.5296			752	27.0673			752	22.0953
753	19.106			753	12.1837			753	28.7388			753	21.7675
754	20.291			754	12.07			754	30.7661			754	21.3266
755	15.8107			755	12.0399			755	28.3444			755	21.4323
756	15.6759			756	11.8833			756	28.3826			756	22.1524
757	14.7399			757	12.1118			757	28.0856			757	21.8848
758	20.2411			758	13.6413			758	31.0847			758	21.9598
759	16.5314			759	11.9859			759	28.82			759	21.848
760	20.6572			760	12.8826			760	31.0876			760	22.3312
761	18.7814			761	13.6838			761	29.4857			761	22.3494
762	17.3935			762	11.8277			762	29.6523			762	21.7896
763	23.4887			763	11.7465			763	31.3894			763	21.4472
764	18.8911			764	12.55			764	28.641			764	22.2133
765	24.1074			765	12.9022			765	30.5688			765	21.593
766	22.7366			766	13.3066			766	30.5021			766	21.9098
767	25.0037			767	13.8592			767	29.972			767	22.2464
768	19.2578			768	14.5846			768	27.4813			768	22.3897
769	25.1959			769	13.3791			769	31.9706			769	21.5242
770	18.2643			770	13.3549			770	29.7869			770	21.778
771	18.4121			771	14.3333			771	29.3654			771	22.2072
772	16.3815			772	12.9506			772	28.8782			772	21.671
773	16.7352			773	13.4509			773	29.0774			773	22.0238
774	17.0008			774	12.7966			774	27.1644			774	22.1054
775	18.6291			775	13.458			775	26.3892			775	21.7698
776	18.3176			776	14.206			776	25.0107			776	22.3378
777	18.5595			777	13.8165			777	26.44			777	21.9994
778	17.7983			778	13.2239			778	26.2437			778	22.2415
779	19.6317			779	13.2624			779	28.8043			779	22.4544
780	18.5115			780	12.8187			780	27.6968			780	21.3348
781	17.7039			781	13.4752			781	27.0198			781	21.9986
782	17.7906			782	14.4349			782	26.4558			782	21.9885
783	18.336			783	14.1129			783	27.0963			783	21.7681
784	19.2902			784	14.8691			784	28.1841			784	21.2368
785	20.3196			785	14.1603			785	27.794			785	22.1072
786	19.5389			786	13.1548			786	27.0899			786	21.4648
787	19.0141			787	13.807			787	27.6959			787	21.7779
788	23.4435			788	12.8031			788	28.959			788	21.5004
789	23.3855			789	11.6114			789	30.2874			789	20.4108
790	17.3378			790	13.3521			790	27.4648			790	20.7012
791	20.1041			791	12.9988			791	28.3956			791	21.2243
792	18.5174			792	12.0254			792	27.8383			792	20.7012
793	19.1286			793	11.8276			793	27.5466			793	21.05
794	19.8485			794	12.06			794	26.6907			794	21.1026
795	19.4643			795	13.4875			795	27.9027			795	21.2819
796	18.9211			796	12.8011			796	29.0197			796	21.3105
797	18.4055			797	13.4385			797	28.4251			797	21.2626
798	23.0435			798	11.8572			798	30.965			798	20.5728
799	21.1572			799	11.2234			799	28.7048			799	20.3805
800	21.2907			800	12.6046			800	27.8419			800	21.4354
801	21.825			801	12.392			801	27.9193			801	21.2648
802	23.2991			802	11.9655			802	27.7976			802	21.7312
803	23.5781			803	12.3614			803	28.0248			803	21.4425
804	25.3966			804	12.1674			804	29.4662			804	21.0633
805	24.9968			805	12.4524			805	29.3708			805	21.4111
806	26.6478			806	12.156			806	32.0286			806	21.3706
807	26.1061			807	13.319			807	30.5762			807	21.3477
808	26.3977			808	14.0259			808	31.13			808	21.3357
809	24.3042			809	12.8707			809	29.0616			809	21.3337
810	22.8591			810	13.2514			810	30.1529			810	21.2765
811	23.8196			811	14.5226			811	30.5323			811	21.695
812	23.6724			812	13.9138			812	29.7772			812	21.8093
813	21.6138			813	13.0756			813	28.7247			813	21.6037
814	22.9127			814	13.238			814	28.9919			814	21.3134
815	23.4149			815	13.6964			815	30.578			815	21.6922
816	21.4388			816	13.7851			816	29.8011			816	21.5133
817	15.4085			817	12.3778			817	29.438			817	21.2432
818	12.0653			818	13.0888			818	28.1192			818	21.2037
819	9.47801			819	12.4658			819	26.4889			819	21.419
820	11.6306			820	12.7669			820	28.1225			820	21.3771
821	10.5499			821	13.2052			821	28.0987			821	21.5453
822	11.9618			822	14.2232			822	26.8989			822	21.3172
823	11.0935			823	13.2831			823	27.0626			823	20.7626
824	10.3751			824	13.6395			824	26.3393			824	20.9142
825	10.6572			825	13.4229			825	26.8783			825	21.0994
826	11.2054			826	14.7033			826	26.9218			826	20.8853
827	11.2745			827	12.3233			827	27.2415			827	20.9041
828	11.7858			828	12.6387			828	26.5168			828	21.4185
829	12.0495			829	13.2437			829	26.4405			829	20.9225
830	14.9377			830	13.2501			830	28.8554			830	21.189
831	14.5435			831	12.6744			831	29.0534			831	21.066
832	13.1036			832	13.0726			832	28.6316			832	21.3232
833	12.4771			833	13.384			833	28.5312			833	21.0755
834	13.5982			834	13.1992			834	28.6707			834	21.2595
835	11.9254			835	14.691			835	28.14			835	21.2484
836	12.8959			836	13.514			836	28.8023			836	21.6855
837	13.3603			837	13.0062			837	28.2103			837	21.2087
838	14.2951			838	13.31			838	29.5026			838	20.926
839	13.2707			839	14.1182			839	29.0864			839	21.4349
840	14.3215			840	13.3232			840	28.7803			840	21.3624
841	11.2396			841	13.4118			841	27.6453			841	20.9382
842	11.8371			842	13.9903			842	27.3812			842	21.3356
843	10.837			843	14.1338			843	26.6711			843	21.2811
844	11.5085			844	13.4507			844	26.3769			844	21.4151
845	11.5696			845	13.9141			845	27.5806			845	21.6467
846	13.1951			846	14.4212			846	27.7704			846	21.1265
847	10.6501			847	13.8218			847	26.7852			847	20.9037
848	11.8846			848	14.7541			848	27.2609			848	20.5656
849	11.2127			849	14.1145			849	27.1536			849	20.9366
850	11.8013			850	13.6904			850	26.0387			850	20.3305
851	13.8077			851	12.3135			851	28.7111			851	20.8263
852	13.7882			852	13.2715			852	27.8674			852	21.5293
853	14.7419			853	12.0644			853	28.722			853	21.3099
854	15.8864			854	11.9571			854	29.5093			854	21.5133
855	15.2585			855	13.4318			855	27.9101			855	20.7023
856	17.8776			856	11.6127			856	29.5135			856	21.1316
857	14.8849			857	12.9954			857	27.8937			857	20.9967
858	14.7788			858	13.3113			858	28.091			858	20.4313
859	13.1883			859	11.2364			859	28.1567			859	20.5865
860	12.6833			860	12.3464			860	28.4711			860	20.1056
861	13.7863			861	11.7687			861	28.6042			861	20.7102
862	14.3402			862	11.3444			862	29.0257			862	20.8832
863	13.6275			863	11.8681			863	29.1113			863	21.1004
864	15.0743			864	10.9238			864	29.601			864	20.7397
865	16.2119			865	11.5919			865	29.6295			865	20.5061
866	15.2603			866	11.7865			866	29.2097			866	20.8091
867	16.5458			867	12.4085			867	28.9709			867	20.4612
868	13.976			868	13.015			868	28.761			868	20.3012
869	13.8634			869	13.4767			869	28.7279			869	21.4302
870	15.677			870	11.8131			870	29.2345			870	21.5876
871	14.6073			871	12.7985			871	28.7691			871	21.5173
872	15.9539			872	12.7811			872	29.515			872	21.5152
873	16.2032			873	11.48			873	29.5579			873	20.8533
874	11.003			874	11.7976			874	27.2649			874	21.2467
875	12.0154			875	14.2174			875	27.5359			875	21.0742
876	11.9761			876	14.0768			876	27.3643			876	21.302
877	11.6053			877	12.9096			877	27.6256			877	21.2802
878	11.6814			878	12.3228			878	27.4648			878	20.653
879	12.9881			879	13.2281			879	28.1834			879	21.0968
880	13.5984			880	14.7501			880	28.3113			880	21.669
881	13.0022			881	13.0969			881	27.5196			881	21.431
882	13.9557			882	12.9494			882	28.0648			882	21.9348
883	14.1983			883	12.2421			883	28.8022			883	20.9829
884	16.6238			884	11.8242			884	29.762			884	21.0916
885	24.8801			885	12.7029			885	32.9824			885	21.1883
886	26.5536			886	12.7841			886	32.3603			886	21.3914
887	26.0181			887	12.8363			887	32.2258			887	21.3647
888	24.3394			888	13.8158			888	32.6042			888	21.5313
889	25.887			889	13.0359			889	32.7302			889	20.4758
890	24.572			890	13.1672			890	32.1241			890	21.218
891	28.8695			891	13.072			891	30.8919			891	21.0263
892	31.2281			892	14.073			892	31.1335			892	21.4467
893	28.9641			893	13.4435			893	29.9497			893	21.3469
894	30.3329			894	14.6912			894	31.4239			894	20.789
895	29.9904			895	13.4123			895	29.408			895	21.5846
896	30.5421			896	11.2493			896	31.5997			896	21.5133
897	30.3936			897	14.011			897	30.5028			897	20.3657
898	32.3071			898	13.5514			898	31.4871			898	21.6414
899	31.3208			899	15.7238			899	30.6696			899	21.6288
900	29.8669			900	12.48			900	30.4746			900	21.0432
901	28.1868			901	13.0026			901	28.1962			901	21.2295
902	27.4511			902	13.8582			902	28.621			902	21.0203
903	25.452			903	13.2657			903	27.1556			903	21.4759
904	26.5714			904	12.7721			904	28.5164			904	20.8077
905	27.0312			905	12.7659			905	27.9849			905	20.8076
906	29.2131			906	14.2749			906	28.1567			906	20.9824
907	29.2928			907	14.2376			907	29.4693			907	20.9815
908	28.8796			908	12.7025			908	29.5259			908	20.6943
909	28.1			909	12.8495			909	31.4648			909	20.728
910	27.7041			910	13.2522			910	31.4486			910	21.5039
911	27.4232			911	13.8547			911	31.4853			911	22.1381
912	26.9949			912	12.1433			912	32.0196			912	21.1909
913	28.9498			913	13.9066			913	31.0377			913	21.8328
914	26.675			914	14.8091			914	31.159			914	21.455
915	25.5732			915	13.1209			915	29.9542			915	21.2153
916	26.594			916	13.119			916	31.4887			916	21.2954
917	26.7817			917	13.1142			917	30.7252			917	21.0184
918	28.3692			918	14.2696			918	30.8567			918	21.3166
919	22.5774			919	12.7948			919	31.5991			919	21.0325
920	17.8014			920	13.391			920	29.4979			920	20.8952
921	19.3796			921	13.7445			921	30.5779			921	21.4426
922	17.839			922	13.7423			922	29.6206			922	20.8323
923	18.4337			923	13.2722			923	29.9713			923	20.8178
924	18.0752			924	13.4			924	30.3279			924	21.3704
925	18.0795			925	12.0161			925	29.8529			925	21.2164
926	21.9043			926	15.7261			926	30.8877			926	21.4761
927	22.6443			927	13.5808			927	30.6467			927	20.9638
928	20.8477			928	13.2743			928	30.7269			928	22.0612
929	24.3118			929	15.4229			929	29.0459			929	21.0067
930	21.6899			930	13.3718			930	29.9443			930	21.6649
931	19.665			931	13.1719			931	30.3704			931	21.6198
932	20.7202			932	15.2662			932	30.0207			932	21.9106
933	22.2949			933	13.8967			933	28.9628			933	21.3819
934	23.7805			934	14.6822			934	29.3547			934	21.3974
935	22.1581			935	13.9078			935	28.6033			935	21.3829
936	26.8842			936	14.5978			936	29.3243			936	21.293
937	27.7693			937	13.6424			937	28.4597			937	21.3664
938	26.7522			938	13.0883			938	28.9524			938	21.3489
939	24.1187			939	13.997			939	27.9599			939	21.5597
940	26.3999			940	13.7818			940	27.7404			940	20.7792
941	23.7452			941	13.551			941	27.0595			941	20.3707
942	26.1524			942	13.1078			942	28.673			942	21.8428
943	25.8073			943	13.3481			943	27.2208			943	20.9979
944	26.2517			944	14.4009			944	28.3381			944	21.7559
945	22.4051			945	13.5677			945	27.1347			945	21.9574
946	22.7126			946	14.7239			946	28.4068			946	21.7399
947	23.8422			947	13.4395			947	28.0911			947	21.1545
948	25.9656			948	12.9641			948	28.78			948	21.4116
949	26.1673			949	13.392			949	28.9026			949	21.6055
950	24.3483			950	13.6076			950	28.7993			950	21.705
951	23.2443			951	14.6284			951	27.9641			951	22.4397
952	28.2086			952	13.8786			952	27.7355			952	21.8093
953	27.8297			953	13.1412			953	29.4013			953	20.6579
954	25.9274			954	13.7817			954	29.7697			954	21.1599
955	25.6657			955	14.323			955	29.0064			955	22.1357
956	26.3372			956	14.2891			956	29.4675			956	21.4281
957	27.177			957	14.3569			957	28.778			957	21.5461
958	27.8416			958	13.8557			958	29.2399			958	22.0083
959	27.2657			959	13.6159			959	27.7138			959	21.7988
960	26.8074			960	14.7533			960	26.5385			960	21.8469
961	28.0915			961	14.5047			961	27.4486			961	22.1601
962	26.4366			962	14.4931			962	28.2579			962	21.2377
963	27.1412			963	13.3583			963	28.4514			963	20.8735
964	25.8242			964	14.6631			964	27.3336			964	21.6353
965	27.8459			965	14.434			965	27.9633			965	21.4956
966	26.5993			966	14.6333			966	28.4287			966	21.592
967	25.5622			967	15.013			967	28.3569			967	21.3418
968	27.0528			968	13.9208			968	28.8794			968	21.3151
969	27.2049			969	15.2171			969	29.2177			969	21.236
970	28.5249			970	13.7386			970	30.1048			970	21.5675
971	24.5786			971	13.101			971	29.154			971	21.1742
972	24.4664			972	14.5285			972	28.3213			972	21.2836
973	21.5289			973	13.7551			973	27.5267			973	21.4685
974	23.4792			974	13.592			974	28.1108			974	21.636
975	20.7732			975	14.6472			975	27.5094			975	21.6227
976	24.5616			976	13.4463			976	28.7037			976	21.508
977	29.2723			977	13.8674			977	29.0449			977	21.8571
978	27.5765			978	13.9767			978	28.3799			978	21.907
979	25.6723			979	12.9633			979	28.2544			979	21.9689
980	26.164			980	11.3848			980	29.594			980	21.9339
981	24.8413			981	12.5179			981	29.5946			981	20.9732
982	24.8877			982	13.3345			982	28.9983			982	20.6662
983	26.242			983	12.7482			983	30.1963			983	20.9432
984	24.4629			984	12.514			984	28.814			984	20.9516
985	21.9036			985	12.3683			985	29.7313			985	20.5517
986	19.9825			986	13.045			986	29.141			986	21.294
987	20.5379			987	13.4527			987	29.5836			987	21.2901
988	21.2089			988	12.7808			988	28.0593			988	21.0907
989	20.9776			989	13.4184			989	27.3031			989	20.2921
990	19.0372			990	12.6438			990	26.039			990	20.8688
991	18.3607			991	13.383			991	25.9869			991	20.3808
992	19.2214			992	12.8552			992	26.1758			992	21.5239
993	18.537			993	13.571			993	27.7213			993	21.325
994	20.3266			994	14.3194			994	28.0893			994	21.4059
995	18.5882			995	14.197			995	26.6514			995	21.1169
996	19.1865			996	16.7234			996	26.5563			996	21.8525
997	20.0988			997	15.3526			997	27.7057			997	21.3989
998	19.8161			998	13.4421			998	27.1617			998	21.5002
999	18.9799			999	14.169			999	27.5728			999	21.5568
1000	18.9614			1000	14.1172			1000	27.115			1000	21.2959
1001	20.0853			1001	13.9269			1001	27.3295			1001	21.5252
1002	20.8044			1002	14.1752			1002	27.989			1002	21.1868
1003	20.6213			1003	14.2707			1003	27.3347			1003	21.7707
1004	21.1081			1004	14.04			1004	27.3434			1004	22.4172
1005	19.8011			1005	13.3334			1005	27.211			1005	22.0206
1006	20.7704			1006	13.8919			1006	26.3549			1006	21.5444
1007	19.5793			1007	13.1259			1007	26.8853			1007	21.4582
1008	17.7494			1008	13.0599			1008	25.4139			1008	21.6524
1009	18.751			1009	13.7248			1009	27.7835			1009	22.2437
1010	20.3907			1010	12.4952			1010	26.9916			1010	21.8553
1011	18.9945			1011	12.8381			1011	26.5905			1011	21.7472
1012	18.8063			1012	12.9765			1012	26.2129			1012	21.7189
1013	19.5975			1013	12.3722			1013	25.9675			1013	20.9924
1014	20.8771			1014	12.3944			1014	28.3534			1014	20.8299
1015	20.8539			1015	12.2555			1015	28.6794			1015	21.4872
1016	18.7223			1016	12.5648			1016	28.1332			1016	19.9438
1017	19.1412			1017	12.5317			1017	28.1551			1017	19.8711
1018	19.283			1018	14.5205			1018	27.6161			1018	20.0248
1019	20.348			1019	13.8136			1019	28.1853			1019	20.9083
1020	19.522			1020	12.7269			1020	27.8331			1020	20.2952
1021	19.3578			1021	12.7481			1021	26.477			1021	19.817
1022	19.7005			1022	12.1878			1022	27.9167			1022	20.0515
1023	20.0365			1023	12.1879			1023	26.9928			1023	19.5953
1024	18.3154			1024	13.4937			1024	26.7915			1024	20.3362
1025	20.0102			1025	12.6653			1025	27.3048			1025	20.5548
1026	19.8907			1026	12.897			1026	27.7376			1026	19.6327
1027	19.4152			1027	12.2554			1027	26.8267			1027	20.0772
1028	19.9597			1028	13.1425			1028	26.435			1028	20.0461
1029	19.5111			1029	12.6694			1029	27.6977			1029	19.9891
1030	20.3228			1030	12.3522			1030	26.9289			1030	20.1279
1031	19.7057			1031	12.4396			1031	26.4608			1031	20.9019
1032	19.6066			1032	12.9611			1032	27.4478			1032	20.9584
1033	19.2933			1033	13.7518			1033	26.7811			1033	19.8358
1034	19.8141			1034	12.6551			1034	26.5811			1034	20.4031
1035	19.5994			1035	11.3577			1035	25.7899			1035	20.4789
1036	21.0807			1036	13.4355			1036	25.5563			1036	20.6343
1037	20.1893			1037	11.5835			1037	25.1283			1037	20.3252
1038	20.6513			1038	12.5999			1038	26.074			1038	20.741
1039	20.2307			1039	12.2375			1039	26.3148			1039	20.5078
1040	21.2465			1040	14.0914			1040	26.3556			1040	20.1821
1041	20.1259			1041	12.5586			1041	25.3558			1041	20.782
1042	19.9078			1042	12.2053			1042	26.2721			1042	20.0693
1043	20.2644			1043	12.0407			1043	26.2776			1043	20.8722
1044	20.5764			1044	13.2495			1044	25.7472			1044	20.6179
1045	20.9308			1045	12.7136			1045	25.0561			1045	20.2626
1046	19.9233			1046	12.7692			1046	26.1993			1046	19.9443
1047	19.1262			1047	13.9681			1047	25.4008			1047	21.4877
1048	19.5628			1048	13.0817			1048	25.3972			1048	20.4437
1049	19.72			1049	12.5146			1049	25.6421			1049	20.3291
1050	20.4125			1050	12.8921			1050	25.5971			1050	20.4255
1051	20.8199			1051	11.9232			1051	25.8515			1051	20.3562
1052	21.0727			1052	11.8947			1052	25.2384			1052	20.3577
1053	17.1195			1053	13.6899			1053	25.3546			1053	20.7185
1054	19.1806			1054	12.0617			1054	25.83			1054	20.4362
1055	20.88			1055	11.8667			1055	27.5024			1055	20.4193
1056	18.8082			1056	12.5042			1056	26.3741			1056	21.2749
1057	21.1397			1057	12.1782			1057	26.0956			1057	20.9706
1058	20.833			1058	11.9646			1058	27.5161			1058	19.789
1059	21.5587			1059	12.5804			1059	26.2213			1059	20.3429
1060	20.1489			1060	12.6998			1060	25.8293			1060	20.5987
1061	20.1887			1061	12.7531			1061	25.3751			1061	20.6928
1062	20.3175			1062	11.5833			1062	25.8301			1062	20.1736
1063	19.9595			1063	12.3722			1063	26.0202			1063	20.2468
1064	20.2932			1064	11.548			1064	25.4106			1064	19.9883
1065	20.4619			1065	13.1086			1065	25.4394			1065	19.5312
1066	19.6285			1066	12.8861			1066	25.4221			1066	19.6969
1067	20.2547			1067	11.5696			1067	25.8738			1067	19.8563
1068	20.4379			1068	12.6192			1068	25.5673			1068	20.2728
1069	21.4043			1069	12.1873			1069	26.8414			1069	19.9658
1070	21.7365			1070	12.8552			1070	26.9244			1070	20.639
1071	20.4298			1071	13.3			1071	25.3994			1071	19.8675
1072	21.2887			1072	13.5648			1072	25.9273			1072	19.5888
1073	20.6402			1073	12.5432			1073	25.0243			1073	19.2882
1074	21.5196			1074	11.3564			1074	26.0174			1074	19.885
1075	20.8882			1075	12.0751			1075	26.6604			1075	20.3106
1076	21.3376			1076	12.7412			1076	26.2778			1076	20.0797
1077	20.0115			1077	12.5348			1077	25.6329			1077	19.8729
1078	19.3435			1078	12.7677			1078	27.2693			1078	19.0393
1079	19.1267			1079	11.6175			1079	25.7405			1079	19.3994
1080	19.1251			1080	11.9118			1080	26.4754			1080	19.7238
1081	18.465			1081	12.2553			1081	25.3044			1081	20.3776
1082	18.5966			1082	11.6455			1082	25.7615			1082	19.9445
1083	18.3588			1083	12.5797			1083	26.4494			1083	19.7454
1084	19.0113			1084	11.9515			1084	26.5983			1084	20.0638
1085	18.9619			1085	12.1116			1085	25.3938			1085	19.1198
1086	19.2947			1086	12.5615			1086	26.2835			1086	19.7542
1087	18.4168			1087	12.7211			1087	25.1443			1087	19.5499
1088	18.3466			1088	12.7757			1088	25.284			1088	19.9057
1089	18.4861			1089	11.8699			1089	25.4762			1089	18.9112
1090	17.6394			1090	12.6592			1090	24.8677			1090	19.9541
1091	19.0347			1091	12.522			1091	25.4712			1091	20.0708
1092	18.066			1092	12.5203			1092	25.1212			1092	20.0528
1093	19.2254			1093	12.8933			1093	25.5569			1093	20.2671
1094	20.113			1094	12.9364			1094	25.8131			1094	20.3664
1095	20.4049			1095	13.1273			1095	25.904			1095	20.355
1096	20.1413			1096	13.5187			1096	26.3505			1096	20.5685
1097	18.9694			1097	13.0157			1097	26.8998			1097	19.8723
1098	18.7055			1098	13.1075			1098	25.7532			1098	20.0721
1099	19.1666			1099	11.479			1099	26.0778			1099	19.5468
1100	19.4953			1100	12.2345			1100	27.2875			1100	19.6782
1101	17.9855			1101	12.1287			1101	27.7577			1101	19.3473
1102	18.6846			1102	11.301			1102	26.6867			1102	18.9079
1103	18.6326			1103	12.5699			1103	27.0513			1103	19.1363
1104	17.6955			1104	12.1276			1104	26.4659			1104	19.0459
1105	17.8808			1105	11.7253			1105	26.8776			1105	19.6321
1106	18.0057			1106	12.5389			1106	27.5539			1106	20.4957
1107	17.2768			1107	12.3142			1107	27.3123			1107	19.8827
1108	18.4081			1108	12.0892			1108	26.5649			1108	19.4835
1109	16.0629			1109	12.3095			1109	27.2179			1109	19.6939
1110	20.8319			1110	11.6605			1110	29.8969			1110	20.602
1111	20.3016			1111	12.4923			1111	27.0103			1111	19.774
1112	22.6179			1112	12.5719			1112	26.1574			1112	20.4374
1113	20.3653			1113	12.7221			1113	25.6927			1113	20.1062
1114	24.2606			1114	12.6262			1114	26.5623			1114	20.1658
1115	26.1146			1115	13.3733			1115	26.5938			1115	20.7181
1116	27.358			1116	13.8313			1116	26.0411			1116	20.4289
1117	29.6808			1117	13.1541			1117	26.7807			1117	20.114
1118	27.7845			1118	12.9753			1118	25.9739			1118	20.0762
1119	27.6942			1119	13.6547			1119	26.8016			1119	19.7304
1120	28.199			1120	14.7792			1120	25.854			1120	19.9089
1121	28.492			1121	12.9941			1121	25.5137			1121	20.3778
1122	24.9848			1122	13.2199			1122	24.2606			1122	20.2743
1123	26.7194			1123	14.0985			1123	25.145			1123	19.6608
1124	26.3692			1124	15.3793			1124	24.8816			1124	20.1743
1125	25.7508			1125	13.4126			1125	24.8576			1125	20.2942
1126	26.0698			1126	14.5826			1126	24.6926			1126	20.2316
1127	26.3487			1127	15.0532			1127	24.3506			1127	20.1321
1128	26.3749			1128	14.7203			1128	24.1809			1128	19.9272
1129	25.2253			1129	14.8105			1129	24.6389			1129	19.8002
1130	26.3594			1130	13.3495			1130	24.3563			1130	19.1491
1131	26.7723			1131	14.432			1131	25.0419			1131	19.7115
1132	25.3133			1132	15.1604			1132	24.0212			1132	19.6232
1133	25.7048			1133	14.6284			1133	25.7471			1133	19.1706
1134	26.425			1134	13.9574			1134	25.4042			1134	19.5059
1135	26.4694			1135	12.4361			1135	25.7408			1135	18.7333
1136	25.7055			1136	13.7608			1136	24.6241			1136	19.2544
1137	26.3898			1137	13.1911			1137	24.0914			1137	19.5959
1138	26.6693			1138	15.0856			1138	24.4209			1138	19.9102
1139	26.8317			1139	12.9896			1139	25.335			1139	19.3322
1140	25.3259			1140	12.4276			1140	24.2733			1140	20.1757
1141	25.0884			1141	14.7136			1141	24.0907			1141	19.6951
1142	24.1878			1142	12.8803			1142	25.5879			1142	20.1588
1143	25.2186			1143	12.7112			1143	27.005			1143	19.5981
1144	24.6367			1144	13.1416			1144	27.5604			1144	19.8141
1145	27.9193			1145	12.6564			1145	26.9326			1145	20.2734
1146	25.7248			1146	11.4025			1146	25.3757			1146	19.9074
1147	24.6106			1147	12.4401			1147	24.4078			1147	20.3464
1148	25.6933			1148	12.1344			1148	24.7893			1148	20.1131
1149	25.7284			1149	12.2615			1149	24.7103			1149	20.0593
1150	24.4398			1150	12.2492			1150	26.4068			1150	19.6552
1151	24.4627			1151	11.8803			1151	26.5596			1151	19.6074
1152	25.5678			1152	12.6612			1152	27.2395			1152	20.4869
1153	26.2876			1153	11.1944			1153	27.15			1153	20.0772
1154	25.0021			1154	13.0646			1154	26.9802			1154	20.7422
1155	25.0743			1155	12.2984			1155	26.1583			1155	20.8269
1156	25.2434			1156	12.8136			1156	27.0042			1156	22.0583
1157	26.0914			1157	12.909			1157	26.8763			1157	21.8761
1158	26.5586			1158	11.8497			1158	26.6681			1158	21.0412
1159	25.9033			1159	11.8395			1159	25.8694			1159	20.8788
1160	25.5025			1160	12.269			1160	27.0273			1160	20.9827
1161	23.3712			1161	12.5303			1161	27.1732			1161	20.6767
1162	24.471			1162	12.857			1162	26.985			1162	20.7447
1163	25.6207			1163	11.6643			1163	27.8103			1163	20.5784
1164	21.5516			1164	11.9058			1164	27.7944			1164	20.6754
1165	24.4751			1165	11.6964			1165	31.3147			1165	20.7415
1166	23.2073			1166	12.3621			1166	30.0077			1166	20.4713
1167	23.4318			1167	12.2288			1167	30.2428			1167	21.0404
1168	20.7164			1168	12.9227			1168	29.7972			1168	20.9558
1169	20.22			1169	12.9477			1169	28.9404			1169	21.1214
1170	19.7203			1170	12.1457			1170	29.2615			1170	21.7684
1171	20.2254			1171	12.5553			1171	29.2407			1171	21.2708
1172	18.6453			1172	11.5105			1172	27.6242			1172	21.0322
1173	21.5232			1173	11.9436			1173	28.9926			1173	20.3278
1174	19.8048			1174	11.9507			1174	28.7987			1174	20.7055
1175	21.1308			1175	11.4789			1175	29.1434			1175	20.8452
1176	18.873			1176	11.552			1176	27.6517			1176	21.192
1177	19.4141			1177	11.4013			1177	28.2871			1177	20.9991
1178	19.1883			1178	12.3331			1178	28.1313			1178	20.5993
1179	19.6807			1179	12.6871			1179	28.1823			1179	20.8673
1180	19.2283			1180	11.6952			1180	27.1941			1180	20.4438
1181	17.5243			1181	12.7228			1181	26.8807			1181	20.8191
1182	17.5561			1182	12.1703			1182	27.5046			1182	21.2163
1183	19.1331			1183	13.1485			1183	26.6976			1183	20.7896
1184	19.5678			1184	12.0173			1184	27.4496			1184	21.6952
1185	19.0919			1185	12.1917			1185	26.8649			1185	21.433
1186	19.8878			1186	12.0036			1186	27.794			1186	21.0843
1187	18.8659			1187	11.9098			1187	27.569			1187	21.0554
1188	19.9138			1188	12.6162			1188	28.0045			1188	21.4366
1189	17.4472			1189	12.697			1189	27.5618			1189	21.2488
1190	19.3651			1190	12.6869			1190	27.4167			1190	21.214
1191	18.6437			1191	12.1972			1191	27.624			1191	21.1061
1192	19.0954			1192	12.3658			1192	26.2734			1192	21.1205
1193	18.7094			1193	12.601			1193	26.3297			1193	20.7989
1194	19.6245			1194	12.7964			1194	27.806			1194	21.2448
1195	18.802			1195	12.0795			1195	26.8558			1195	20.4594
1196	18.8078			1196	12.8113			1196	26.6493			1196	21.4482
1197	18.8262			1197	11.9681			1197	26.6433			1197	20.5718
1198	19.1122			1198	12.1432			1198	27.1877			1198	20.7072
1199	18.1308			1199	11.7728			1199	26.6509			1199	21.1218
1200	18.944			1200	11.8557			1200	25.9297			1200	20.954
1201	19.3908			1201	11.1539			1201	26.9232			1201	19.8862
1202	21.737			1202	11.1302			1202	28.1652			1202	20.5936
1203	21.2477			1203	11.8252			1203	28.524			1203	20.1887
1204	21.5997			1204	10.8452			1204	28.3879			1204	20.6125
1205	21.2243			1205	11.3615			1205	28.4845			1205	20.3525
1206	22.3164			1206	11.6204			1206	28.9288			1206	20.2466
1207	20.9683			1207	12.8193			1207	24.5806			1207	20.7503
1208	22.303			1208	11.3921			1208	26.7397			1208	20.5617
1209	22.1278			1209	11.6349			1209	26.5509			1209	20.8649
1210	20.4054			1210	11.5582			1210	26.6085			1210	20.0585
1211	21.6452			1211	11.558			1211	27.3909			1211	20.4443
1212	19.9833			1212	11.3354			1212	25.2943			1212	20.1451
1213	20.2984			1213	10.8694			1213	26.0433			1213	20.2522
1214	21.2116			1214	11.9307			1214	25.4865			1214	20.3728
1215	22.0349			1215	11.3125			1215	24.9215			1215	20.8593
1216	21.3981			1216	11.7223			1216	24.9352			1216	20.9847
1217	23.1511			1217	12.2846			1217	23.9533			1217	21.5922
1218	21.4032			1218	11.391			1218	23.7611			1218	20.1958
1219	22.5872			1219	11.8967			1219	24.1021			1219	20.9149
1220	20.4588			1220	12.227			1220	24.2568			1220	20.2208
1221	20.9956			1221	11.6526			1221	23.6239			1221	20.2735
1222	21.6484			1222	11.8694			1222	23.5601			1222	20.1775
1223	23.0991			1223	11.7197			1223	24.5416			1223	20.4429
1224	20.7913			1224	12.2894			1224	22.7457			1224	20.5809
1225	21.0012			1225	11.4712			1225	24.1268			1225	20.5368
1226	21.2902			1226	11.3574			1226	24.0754			1226	20.3258
1227	21.0035			1227	13.1526			1227	23.5191			1227	21.2205
1228	20.4715			1228	12.3259			1228	23.267			1228	21.3707
1229	20.3675			1229	12.3979			1229	23.6806			1229	20.3728
1230	20.4528			1230	11.834			1230	23.0846			1230	20.7992
1231	20.3927			1231	13.1441			1231	23.5276			1231	20.8689
1232	20.9519			1232	11.8623			1232	23.8171			1232	20.5221
1233	21.9789			1233	12.2929			1233	23.3809			1233	21.1091
1234	21.2384			1234	11.8895			1234	23.4928			1234	20.5622
1235	21.1557			1235	11.6053			1235	23.0887			1235	20.8621
1236	20.0716			1236	11.3999			1236	22.5797			1236	20.7093
1237	20.3075			1237	11.57			1237	22.4831			1237	21.0874
1238	22.3857			1238	12.4448			1238	24.1432			1238	20.7545
1239	20.4576			1239	11.2282			1239	23.8791			1239	20.0479
1240	21.0695			1240	11.9056			1240	23.6216			1240	20.7175
1241	19.8273			1241	12.4275			1241	23.8403			1241	21.5353
1242	19.9794			1242	12.5043			1242	23.3318			1242	21.5269
1243	21.106			1243	12.5213			1243	23.3694			1243	21.259
1244	20.402			1244	13.1573			1244	23.885			1244	21.3241
1245	20.7072			1245	13.481			1245	22.6985			1245	21.4036
1246	21.2774			1246	12.9269			1246	24.6284			1246	21.5995
1247	21.874			1247	13.4164			1247	25.1368			1247	22.04
1248	21.1035			1248	12.9222			1248	24.708			1248	21.331
1249	19.9037			1249	12.8131			1249	24.0027			1249	21.7435
1250	20.526			1250	12.5759			1250	23.5216			1250	21.2493
1251	19.23			1251	13.0219			1251	23.5639			1251	21.0177
1252	20.4089			1252	13.4006			1252	23.7738			1252	21.7271
1253	19.2125			1253	13.6311			1253	23.1478			1253	20.7098
1254	19.2429			1254	13.3061			1254	24.3706			1254	20.5123
1255	19.0873			1255	11.6775			1255	22.5107			1255	21.0973
1256	19.4441			1256	12.5988			1256	23.0178			1256	20.9549
1257	19.5304			1257	12.1475			1257	22.0173			1257	20.7143
1258	21.0582			1258	11.3881			1258	22.6316			1258	20.6718
1259	20.5844			1259	12.6283			1259	22.8444			1259	20.4859
1260	20.5553			1260	12.2502			1260	22.2719			1260	20.8594
1261	19.4473			1261	11.67			1261	21.5177			1261	20.144
1262	19.6107			1262	13.1347			1262	21.6476			1262	21.2861
1263	19.8002			1263	12.1003			1263	22.3569			1263	19.5923
1264	19.5835			1264	12.9515			1264	23.1589			1264	20.4515
1265	18.9116			1265	12.4191			1265	22.0232			1265	19.6719
1266	20.5381			1266	11.7433			1266	21.885			1266	19.7368
1267	21.6829			1267	12.1672			1267	23.1892			1267	19.2545
1268	20.6191			1268	11.794			1268	21.905			1268	19.4492
1269	21.8238			1269	12.8266			1269	22.2514			1269	19.9381
1270	20.5297			1270	12.2063			1270	21.8205			1270	19.676
1271	20.5229			1271	10.9672			1271	22.4667			1271	19.8995
1272	20.4705			1272	11.1211			1272	22.6679			1272	20.0639
1273	22.1787			1273	11.4948			1273	24.6795			1273	20.697
1274	21.3246			1274	12.4793			1274	24.5175			1274	19.8448
1275	22.9112			1275	12.131			1275	24.9384			1275	20.7015
1276	21.698			1276	13.7257			1276	25.0291			1276	21.2708
1277	20.2251			1277	12.8784			1277	24.4901			1277	20.5773
1278	21.5231			1278	12.1198			1278	23.5007			1278	20.0943
1279	20.4099			1279	13.1961			1279	22.3254			1279	20.1558
1280	21.0718			1280	11.9587			1280	23.0609			1280	20.9113
1281	20.0466			1281	13.0716			1281	22.7063			1281	20.4101
1282	20.4014			1282	12.5679			1282	22.6192			1282	20.6762
1283	19.9342			1283	12.7616			1283	23.2919			1283	20.7688
1284	20.1238			1284	12.9408			1284	21.8702			1284	21.0391
1285	19.5349			1285	12.397			1285	22.1023			1285	20.8126
1286	19.5231			1286	12.6676			1286	22.1748			1286	20.9328
1287	19.9427			1287	12.1163			1287	22.1406			1287	20.8137
1288	19.9992			1288	12.8223			1288	22.1971			1288	20.1666
1289	18.4658			1289	12.1679			1289	22.452			1289	20.5058
1290	19.8834			1290	13.466			1290	22.1155			1290	20.7801
1291	19.1055			1291	12.5304			1291	22.508			1291	20.5243
1292	19.1383			1292	11.6807			1292	24.2547			1292	19.9908
1293	20.0584			1293	12.1039			1293	22.1688			1293	20.8527
1294	19.9073			1294	12.1919			1294	22.1402			1294	20.9306
1295	18.6263			1295	12.2193			1295	22.3214			1295	20.9787
1296	19.1512			1296	12.3213			1296	21.9492			1296	21.2518
1297	19.0022			1297	12.6006			1297	22.1834			1297	21.0303
1298	20.1701			1298	13.171			1298	21.935			1298	21.3248
1299	21.0008			1299	13.5978			1299	22.5744			1299	21.5256
1300	20.6812			1300	12.5177			1300	22.8418			1300	21.2934
1301	21.7103			1301	13.1555			1301	22.1981			1301	20.8498
1302	20.657			1302	13.3962			1302	22.6282			1302	21.2236
1303	20.6418			1303	12.4339			1303	21.7255			1303	20.3724
1304	20.969			1304	13.6777			1304	22.2313			1304	21.517
1305	20.934			1305	13.4639			1305	22.6162			1305	21.6747
1306	20.0239			1306	13.0726			1306	21.979			1306	21.408
1307	20.3829			1307	12.8245			1307	22.3559			1307	21.3036
1308	20.801			1308	12.8861			1308	22.0045			1308	20.8736
1309	19.9555			1309	13.5289			1309	22.0206			1309	21.2563
1310	20.5936			1310	13.4112			1310	22.2376			1310	21.2646
1311	20.886			1311	13.2657			1311	22.5106			1311	21.4878
1312	20.6228			1312	13.532			1312	21.8504			1312	21.3715
1313	21.2852			1313	12.4641			1313	21.9408			1313	21.2926
1314	20.3594			1314	14.1886			1314	21.8341			1314	21.8296
1315	20.0404			1315	12.6958			1315	23.2289			1315	21.3242
1316	18.8561			1316	12.8291			1316	21.7219			1316	21.7829
1317	19.4981			1317	13.4551			1317	22.75			1317	21.7093
1318	19.6995			1318	13.4983			1318	22.2866			1318	21.6306
1319	20.0862			1319	13.8531			1319	23.2308			1319	21.4074
1320	20.1656			1320	13.4477			1320	22.8618			1320	21.1915
1321	19.5136			1321	12.8603			1321	22.4069			1321	21.2378
1322	19.0584			1322	13.124			1322	22.6942			1322	21.2976
1323	20.6418			1323	12.2867			1323	22.3841			1323	21.2306
1324	19.8738			1324	12.9903			1324	22.6914			1324	20.4547
1325	20.7134			1325	13.296			1325	22.7709			1325	21.4403
1326	19.869			1326	13.3745			1326	22.3785			1326	21.4429
1327	20.4595			1327	11.8081			1327	22.3628			1327	20.8775
1328	21.152			1328	12.4988			1328	22.7628			1328	21.1882
1329	19.2224			1329	13.2662			1329	22.4716			1329	21.0665
1330	19.7923			1330	12.7972			1330	22.2917			1330	21.0233
1331	20.1341			1331	12.4435			1331	23.2435			1331	21.3928
1332	20.9437			1332	12.9142			1332	22.841			1332	21.4207
1333	19.9427			1333	12.2195			1333	22.9846			1333	21.4698
1334	20.7845			1334	13.1429			1334	22.7178			1334	20.7602
1335	21.2106			1335	12.945			1335	24.5299			1335	21.3746
1336	20.7788			1336	12.1756			1336	24.6271			1336	20.9684
1337	21.2136			1337	13.1206			1337	24.4888			1337	21.562
1338	20.3231			1338	12.8031			1338	22.4065			1338	20.9181
1339	20.8785			1339	13.2701			1339	23.4942			1339	21.8181
1340	20.0987			1340	12.9107			1340	22.9145			1340	21.4726
1341	21.2683			1341	13.0586			1341	23.2959			1341	21.2397
1342	21.79			1342	13.0019			1342	22.9426			1342	21.2744
1343	22.3116			1343	12.5073			1343	23.1895			1343	21.0943
1344	21.2263			1344	13.0703			1344	23.5372			1344	21.5295
1345	21.8246			1345	12.5299			1345	22.6131			1345	21.5255
1346	22.0485			1346	13.1138			1346	22.9181			1346	21.6935
1347	22.0482			1347	12.3711			1347	23.4907			1347	20.8578
1348	20.533			1348	12.1594			1348	23.3448			1348	21.3801
1349	21.6723			1349	11.3864			1349	24.0108			1349	20.8787
1350	21.3578			1350	12.1723			1350	23.8226			1350	21.9815
1351	22.3658			1351	12.3339			1351	23.9795			1351	20.7419
1352	20.8017			1352	12.783			1352	23.1795			1352	20.8565
1353	20.1235			1353	12.5773			1353	23.0207			1353	21.643
1354	20.2208			1354	13.9516			1354	23.7012			1354	20.9691
1355	20.332			1355	12.7819			1355	23.8824			1355	21.4198
1356	19.8001			1356	12.8259			1356	24.5219			1356	21.7597
1357	21.6077			1357	13.8506			1357	25.6125			1357	21.4149
1358	23.124			1358	12.7371			1358	28.3681			1358	21.0558
1359	21.2701			1359	11.878			1359	24.7289			1359	21.1193
1360	23.5515			1360	12.709			1360	26.1432			1360	20.9857
1361	21.7406			1361	11.6668			1361	25.0234			1361	20.7548
1362	21.8674			1362	12.4943			1362	25.0499			1362	21.2736
1363	21.0635			1363	11.2613			1363	24.5235			1363	20.8885
1364	22.2031			1364	11.7473			1364	24.5443			1364	20.6581
1365	19.7137			1365	12.762			1365	24.2078			1365	20.7036
1366	20.8165			1366	12.3368			1366	24.3843			1366	20.7109
1367	21.2446			1367	12.9641			1367	24.5593			1367	20.8891
1368	20.9849			1368	13.2752			1368	25.0505			1368	21.0277
1369	19.9471			1369	12.5213			1369	24.0621			1369	21.1698
1370	20.8483			1370	11.5317			1370	23.3302			1370	20.9697
1371	19.5942			1371	13.0784			1371	23.365			1371	20.9928
1372	19.388			1372	13.1154			1372	23.4138			1372	20.5601
1373	18.7066			1373	12.7173			1373	22.744			1373	21.2394
1374	20.4044			1374	12.969			1374	23.8644			1374	20.2513
1375	20.2709			1375	12.1349			1375	24.53			1375	20.4802
1376	20.0063			1376	13.3855			1376	24.7053			1376	20.6815
1377	19.4307			1377	13.1724			1377	24.031			1377	21.3259
1378	18.6821			1378	14.0927			1378	23.8192			1378	21.486
1379	18.0372			1379	13.4753			1379	22.4775			1379	21.0782
1380	18.297			1380	13.7282			1380	23.3634			1380	21.1862
1381	17.6388			1381	13.4324			1381	22.4867			1381	21.4678
1382	18.7945			1382	13.313			1382	22.4114			1382	21.0054
1383	17.6439			1383	13.7836			1383	21.4856			1383	21.2812
1384	18.2352			1384	13.3493			1384	21.8317			1384	21.6709
1385	17.1002			1385	12.8677			1385	22.0087			1385	21.2009
1386	18.0736			1386	13.758			1386	22.1091			1386	21.2725
1387	18.4976			1387	13.751			1387	22.279			1387	21.34
1388	17.814			1388	13.2006			1388	23.0634			1388	20.8337
1389	17.1707			1389	13.3263			1389	22.2551			1389	20.627
1390	16.9304			1390	13.5604			1390	21.2926			1390	20.5135
1391	16.5149			1391	13.9991			1391	21.5544			1391	20.1452
1392	17.3312			1392	13.7172			1392	22.3703			1392	20.4217
1393	17.0009			1393	13.5485			1393	22.4619			1393	20.9454
1394	19.5432			1394	11.7235			1394	22.0531			1394	20.3627
1395	20.061			1395	13.0656			1395	22.9384			1395	20.9338
1396	19.757			1396	13.0613			1396	22.6668			1396	20.4867
1397	18.4843			1397	13.3408			1397	22.3336			1397	21.1586
1398	19.1882			1398	12.0119			1398	22.782			1398	20.8923
1399	21.4342			1399	12.0054			1399	22.8388			1399	20.5938
1400	19.7551			1400	14.0106			1400	23.5939			1400	20.867
1401	19.609			1401	13.6567			1401	23.1744			1401	21.0292
1402	18.8216			1402	12.576			1402	22.4567			1402	20.713
1403	19.3124			1403	14.0543			1403	22.5051			1403	21.0569
1404	18.5579			1404	12.3835			1404	22.9034			1404	21.2947
1405	18.8761			1405	13.3472			1405	23.2335			1405	21.1328
1406	19.844			1406	12.2962			1406	23.6188			1406	20.889
1407	20.2636			1407	14.5838			1407	23.5818			1407	20.1061
1408	19.5699			1408	13.8422			1408	23.6671			1408	20.6131
1409	20.2895			1409	13.3067			1409	24.2506			1409	20.9795
1410	20.1229			1410	12.4212			1410	21.5239			1410	20.928
1411	20.1242			1411	13.2077			1411	24.102			1411	21.8012
1412	19.8243			1412	12.9275			1412	23.3597			1412	20.8987
1413	20.7784			1413	13.0756			1413	24.3785			1413	20.2591
1414	19.85			1414	13.047			1414	23.1214			1414	20.473
1415	19.0614			1415	12.5422			1415	22.907			1415	20.9029
1416	20.2089			1416	13.9548			1416	22.9177			1416	21.8895
1417	20.775			1417	14.4488			1417	25.1915			1417	21.9812
1418	18.7415			1418	13.2805			1418	22.9448			1418	21.0227
1419	19.4956			1419	13.1922			1419	23.6141			1419	21.2351
1420	20.2514			1420	15.2586			1420	22.6414			1420	21.6164
1421	19.621			1421	14.9299			1421	23.8899			1421	21.4044
1422	19.751			1422	13.6337			1422	23.7181			1422	21.0109
1423	19.35			1423	13.837			1423	23.924			1423	21.1762
1424	20.1861			1424	13.2376			1424	23.4509			1424	20.9244
1425	18.5344			1425	13.5266			1425	23.177			1425	19.9867
1426	19.2378			1426	12.6468			1426	22.1211			1426	20.7322
1427	20.1745			1427	12.9858			1427	23.4793			1427	20.9437
1428	19.6384			1428	12.6712			1428	22.9966			1428	21.023
1429	19.12			1429	13.5254			1429	22.9674			1429	20.4056
1430	22.133			1430	13.1871			1430	24.9242			1430	20.9663
1431	20.3137			1431	12.6093			1431	24.8736			1431	20.3638
1432	20.0366			1432	12.9453			1432	22.3213			1432	20.9976
1433	19.2486			1433	12.7715			1433	21.7004			1433	21.5624
1434	20.3767			1434	13.224			1434	23.0782			1434	21.7654
1435	19.894			1435	13.758			1435	23.6028			1435	21.0088
1436	20.1006			1436	13.2445			1436	23.494			1436	21.4044
1437	20.767			1437	13.5933			1437	23.7785			1437	20.6282
1438	22.0551			1438	13.7697			1438	23.6036			1438	21.6159
1439	20.5527			1439	14.1673			1439	23.5691			1439	20.7425
1440	20.596			1440	14.0414			1440	23.0426			1440	21.1652
1441	22.5273			1441	13.3464			1441	23.8719			1441	20.2853
1442	21.0697			1442	13.7396			1442	24.0167			1442	20.5477
1443	20.4948			1443	13.0755			1443	23.5537			1443	20.3332
1444	21.0216			1444	13.1838			1444	23.7578			1444	20.018
1445	20.1083			1445	14.329			1445	22.7148			1445	20.1531
1446	20.8725			1446	12.426			1446	24.9997			1446	19.6801
1447	19.6852			1447	12.6498			1447	23.9623			1447	20.3618
1448	17.6738			1448	13.9135			1448	22.2573			1448	19.9685
1449	18.9501			1449	13.7581			1449	23.5152			1449	20.0671
1450	19.2755			1450	14.1612			1450	23.4296			1450	19.6365
1451	19.9944			1451	13.3811			1451	23.3491			1451	20.2871
1452	20.068			1452	12.3238			1452	24.068			1452	19.0688
1453	17.5509			1453	13.6481			1453	23.2434			1453	20.196
1454	17.1647			1454	12.6601			1454	21.7541			1454	20.3699
1455	18.0913			1455	13.2456			1455	22.6796			1455	19.9183
1456	20.4404			1456	13.4917			1456	22.6664			1456	20.7242
1457	22.419			1457	13.495			1457	23.3086			1457	20.4764
1458	20.7684			1458	13.0705			1458	22.6433			1458	20.2622
1459	20.2274			1459	14.1342			1459	22.8925			1459	20.0614
1460	19.9639			1460	15.4488			1460	22.577			1460	20.1567
1461	20.0069			1461	14.4286			1461	22.4354			1461	20.2299
1462	21.2667			1462	14.1854			1462	23.1142			1462	19.9203
1463	18.0784			1463	14.1419			1463	20.9524			1463	19.696
1464	18.3071			1464	12.6888			1464	21.2988			1464	19.645
1465	19.5682			1465	13.6985			1465	23.7651			1465	19.757
1466	18.696			1466	13.2252			1466	23.3226			1466	21.6981
1467	19.9962			1467	13.8164			1467	24.9123			1467	21.552
1468	19.0503			1468	13.1981			1468	23.7632			1468	19.9005
1469	19.8225			1469	13.8859			1469	24.2236			1469	19.7645
1470	19.4991			1470	13.18			1470	23.7237			1470	19.7265
1471	19.6865			1471	13.3524			1471	24.6211			1471	19.6257
1472	19.1631			1472	13.3766			1472	23.7752			1472	19.8333
1473	20.4748			1473	13.5584			1473	23.5655			1473	19.6066
1474	21.3048			1474	13.4694			1474	23.8302			1474	19.4963
1475	20.9062			1475	13.2214			1475	24.1083			1475	20.193
1476	18.4319			1476	13.2118			1476	23.4667			1476	19.8157
1477	20.6665			1477	12.8613			1477	24.2874			1477	19.9106
1478	19.6778			1478	13.0951			1478	24.3166			1478	19.6736
1479	19.0565			1479	12.8517			1479	24.0061			1479	19.7345
1480	20.969			1480	13.7525			1480	24.0583			1480	19.703
1481	18.5414			1481	13.6679			1481	24.1224			1481	19.3014
1482	19.3204			1482	13.7577			1482	23.2222			1482	19.7775
1483	19.7962			1483	12.2695			1483	23.033			1483	18.7556
1484	19.908			1484	12.3537			1484	23.1394			1484	19.6121
1485	20.3493			1485	13.8872			1485	23.485			1485	19.4769
1486	19.2483			1486	12.8916			1486	24.4103			1486	19.8313
1487	20.5084			1487	13.4248			1487	24.0934			1487	18.9444
1488	20.0213			1488	13.8088			1488	23.2415			1488	20.0096
1489	19.5491			1489	13.9379			1489	23.2085			1489	18.9907
1490	19.2619			1490	13.7637			1490	24.018			1490	19.6809
1491	18.5997			1491	12.8546			1491	23.4094			1491	20.451
1492	19.3631			1492	13.4541			1492	24.1264			1492	19.9939
1493	19.735			1493	13.9147			1493	24.5906			1493	20.117
1494	19.3013			1494	13.3854			1494	23.944			1494	19.6022
1495	19.6304			1495	13.9437			1495	24.4639			1495	19.9583
1496	19.3924			1496	13.3827			1496	23.8953			1496	20.3477
1497	19.3291			1497	12.7855			1497	24.2414			1497	20.1984
1498	19.4275			1498	12.7744			1498	23.6617			1498	19.7656
1499	19.8523			1499	12.7963			1499	23.7891			1499	20.2256
1500	20.7406			1500	12.2787			1500	23.9294			1500	19.7084
1501	20.3415			1501	11.9682			1501	23.7268			1501	20.3822
1502	20.6687			1502	13.3115			1502	23.6724			1502	20.502
1503	19.2535			1503	12.7439			1503	23.6258			1503	20.0546
1504	19.7964			1504	12.2461			1504	24.5062			1504	20.2583
1505	21.5255			1505	12.4686			1505	26.1799			1505	20.3473
1506	22.7029			1506	11.1455			1506	25.3897			1506	19.5387
1507	22.968			1507	13.0648			1507	25.6375			1507	20.0083
1508	21.3454			1508	14.2318			1508	24.7864			1508	19.6176
1509	18.2581			1509	13.1109			1509	24.7562			1509	19.5451
1510	19.8023			1510	13.7775			1510	24.2154			1510	19.7118
1511	19.7493			1511	11.8394			1511	24.5395			1511	20.0146
1512	19.8181			1512	11.6453			1512	25.3321			1512	19.8916
1513	19.8482			1513	11.2917			1513	25.9758			1513	19.8027
1514	18.3062			1514	11.1073			1514	25.5824			1514	19.9109
1515	20.7087			1515	12.2018			1515	25.172			1515	20.0057
1516	18.2901			1516	10.6461			1516	23.3838			1516	19.8626
1517	18.6189			1517	11.899			1517	23.1831			1517	19.4027
1518	18.9796			1518	11.6409			1518	25.1874			1518	19.7383
1519	18.3521			1519	10.7308			1519	25.2261			1519	19.2893
1520	19.1226			1520	12.2232			1520	23.8441			1520	19.9028
1521	20.1203			1521	13.1963			1521	24.3282			1521	20.2063
1522	18.8342			1522	12.4902			1522	24.5979			1522	20.0895
1523	19.1677			1523	12.5944			1523	24.7413			1523	20.7212
1524	20.4281			1524	10.4439			1524	25.607			1524	19.6797
1525	19.6563			1525	10.668			1525	25.1425			1525	19.5187
1526	18.7866			1526	12.1208			1526	24.709			1526	20.4684
1527	19.0333			1527	11.1723			1527	25.4644			1527	19.8781
1528	18.3966			1528	10.9073			1528	24.9855			1528	19.1201
1529	20.3356			1529	11.3517			1529	24.7328			1529	19.4592
1530	20.5408			1530	10.9246			1530	23.9294			1530	19.388
1531	19.9408			1531	10.921			1531	23.3487			1531	19.0697
1532	22.1602			1532	10.8299			1532	24.1614			1532	19.5725
1533	19.8825			1533	10.5895			1533	24.4443			1533	19.4674
1534	18.8025			1534	10.6753			1534	22.8577			1534	19.097
1535	20.0828			1535	11.4286			1535	22.814			1535	19.5938
1536	19.2057			1536	10.2121			1536	23.3131			1536	19.0439
1537	19.5122			1537	10.4102			1537	23.769			1537	19.5799
1538	19.8007			1538	10.5058			1538	23.6963			1538	19.1135
1539	20.2778			1539	9.82969			1539	23.6407			1539	19.629
1540	18.9049			1540	10.7998			1540	23.2098			1540	19.01
1541	19.8938			1541	11.6626			1541	23.368			1541	19.1611
1542	21.002			1542	11.1649			1542	23.7507			1542	18.8029
1543	21.359			1543	11.4048			1543	25.5506			1543	19.3223
1544	19.6014			1544	11.0292			1544	26.3403			1544	19.8242
1545	19.2357			1545	10.6474			1545	23.5652			1545	19.0497
1546	21.6804			1546	11.1679			1546	25.8936			1546	19.7658
1547	18.7736			1547	11.4123			1547	22.7736			1547	19.2172
1548	19.2285			1548	9.72912			1548	22.708			1548	19.605
1549	20.1552			1549	9.97059			1549	22.269			1549	19.5579
1550	20.4908			1550	9.48127			1550	22.4226			1550	19.3923
1551	19.681			1551	8.23489			1551	23.1185			1551	19.0705
1552	18.8326			1552	8.51437			1552	22.2334			1552	18.9509
1553	20.6703			1553	8.49879			1553	22.0077			1553	19.8868
1554	20.1289			1554	8.36255			1554	23.2199			1554	18.9097
1555	19.8483			1555	9.38716			1555	22.6054			1555	19.2162
1556	21.4126			1556	9.24265			1556	23.5467			1556	19.3959
1557	22.46			1557	9.22442			1557	23.961			1557	18.8539
1558	21.2075			1558	8.1881			1558	23.4454			1558	18.9505
1559	22.4063			1559	8.93498			1559	23.6422			1559	19.0805
1560	22.3943			1560	8.85974			1560	24.3258			1560	18.8107
1561	20.7591			1561	8.62607			1561	23.7641			1561	18.7039
1562	20.5991			1562	8.75147			1562	23.544			1562	19.1143
1563	21.3441			1563	9.3815			1563	23.9895			1563	19.179
1564	22.8718			1564	8.40954			1564	25.4076			1564	18.6202
1565	20.606			1565	8.49107			1565	23.8155			1565	19.0537
1566	19.5341			1566	8.18315			1566	23.3349			1566	18.8474
1567	21.2024			1567	9.17037			1567	24.1186			1567	18.7834
1568	19.7418			1568	8.51295			1568	23.5655			1568	19.0717
1569	19.9594			1569	9.50123			1569	23.3805			1569	19.293
1570	19.7955			1570	8.7133			1570	24.2125			1570	18.9327
1571	19.6528			1571	8.56815			1571	22.447			1571	19.1527
1572	20.3277			1572	9.39212			1572	23.5214			1572	18.758
1573	19.7662			1573	8.82667			1573	24.213			1573	18.7855
1574	20.056			1574	8.9914			1574	24.9226			1574	18.069
1575	20.3277			1575	9.16733			1575	24.3095			1575	18.676
1576	19.5565			1576	8.73028			1576	24.3281			1576	18.4997
1577	19.8453			1577	8.40304			1577	24.0841			1577	18.8575
1578	18.4502			1578	9.0985			1578	23.5775			1578	19.4379
1579	18.5636			1579	8.20447			1579	23.3233			1579	18.681
1580	19.3296			1580	9.26171			1580	25.2912			1580	19.2421
1581	20.8801			1581	8.60055			1581	24.8121			1581	19.4521
1582	20.28			1582	9.97488			1582	24.22			1582	18.2892
1583	20.2751			1583	9.61868			1583	25.6063			1583	19.3011
1584	19.8538			1584	10.543			1584	24.6136			1584	19.729
1585	20.1486			1585	10.1057			1585	23.388			1585	19.0513
1586	20.1911			1586	9.56981			1586	24.5705			1586	19.6235
1587	18.8796			1587	9.75941			1587	23.6303			1587	19.3967
1588	20.8169			1588	10.0999			1588	23.959			1588	19.2715
1589	19.5487			1589	10.0694			1589	23.5036			1589	19.3784
1590	19.7983			1590	9.61975			1590	23.4576			1590	18.9506
1591	19.1156			1591	9.76385			1591	23.4494			1591	19.2057
1592	18.4394			1592	9.70399			1592	23.324			1592	19.4994
1593	19.4972			1593	9.70126			1593	24.2245			1593	19.3599
1594	19.0993			1594	10.4229			1594	24.6757			1594	18.8624
1595	21.0055			1595	10.3759			1595	25.2452			1595	18.7078
1596	20.0193			1596	10.9911			1596	24.7129			1596	18.728
1597	22.2037			1597	9.5182			1597	24.3276			1597	18.4344
1598	21.1198			1598	10.5979			1598	24.3396			1598	19.0309
1599	20.0457			1599	10.4831			1599	23.2254			1599	19.3545
1600	20.014			1600	10.8971			1600	24.0853			1600	18.5522
1601	19.5823			1601	10.9913			1601	23.2239			1601	20.0208
1602	19.6212			1602	10.3447			1602	23.2115			1602	18.4695
1603	20.6593			1603	10.6596			1603	23.6215			1603	19.0508
1604	20.8127			1604	11.2532			1604	23.7609			1604	19.687
1605	20.0883			1605	11.316			1605	23.3158			1605	19.5659
1606	19.9496			1606	10.6946			1606	23.2364			1606	19.6796
1607	20.1546			1607	9.83977			1607	22.9301			1607	19.6904
1608	19.649			1608	9.83221			1608	22.7908			1608	19.7962
1609	19.4497			1609	9.60166			1609	23.1911			1609	18.5494
1610	18.5975			1610	10.2002			1610	23.0241			1610	18.1115
1611	18.6892			1611	10.2148			1611	23.0529			1611	19.1415
1612	19.2965			1612	9.16388			1612	22.4395			1612	18.7793
1613	18.5309			1613	9.92445			1613	23.5462			1613	19.0313
1614	19.509			1614	10.4682			1614	24.3511			1614	19.0514
1615	18.8426			1615	10.0283			1615	23.6575			1615	18.7864
1616	19.9174			1616	9.26689			1616	22.875			1616	19.0058
1617	18.692			1617	10.3709			1617	22.5052			1617	19.7869
1618	18.8439			1618	9.54545			1618	23.8502			1618	19.6427
1619	18.8898			1619	10.4314			1619	23.8278			1619	19.5166
1620	19.6856			1620	9.87864			1620	24.3219			1620	20.3183
1621	18.6019			1621	9.6031			1621	23.9919			1621	20.1194
1622	19.4898			1622	9.91189			1622	23.3303			1622	19.4549
1623	18.733			1623	9.53424			1623	23.8914			1623	18.8614
1624	19.0421			1624	10.041			1624	21.5335			1624	20.1105
1625	19.8281			1625	9.52974			1625	22.6803			1625	19.0671
1626	18.7264			1626	10.2455			1626	21.9912			1626	18.9001
1627	18.0366			1627	10.0775			1627	22.3523			1627	19.0239
1628	19.4737			1628	9.08041			1628	22.5778			1628	19.2654
1629	17.6588			1629	10.0433			1629	22.8665			1629	18.991
1630	18.5874			1630	10.4551			1630	22.6355			1630	20.1273
1631	18.0483			1631	9.94417			1631	22.3929			1631	19.3233
1632	18.6795			1632	9.7974			1632	22.7185			1632	18.9284
1633	18.7105			1633	10.6768			1633	22.7215			1633	19.2652
1634	19.2403			1634	11.3039			1634	23.0439			1634	19.4095
1635	19.0834			1635	11.083			1635	22.685			1635	19.103
1636	20.861			1636	10.6078			1636	23.0788			1636	19.2502
1637	19.2506			1637	10.7383			1637	22.4984			1637	19.1274
1638	18.6711			1638	10.991			1638	23.3977			1638	19.6007
1639	19.1144			1639	9.8455			1639	22.5982			1639	19.1018
1640	19.7714			1640	10.22			1640	22.3916			1640	19.277
1641	19.9105			1641	11.0596			1641	22.6999			1641	19.7989
1642	19.3523			1642	10.2248			1642	22.2377			1642	19.0227
1643	19.3612			1643	9.64137			1643	23.6001			1643	19.7611
1644	17.8101			1644	9.97293			1644	23.1866			1644	20.5898
1645	18.9085			1645	11.1395			1645	22.8126			1645	20.3139
1646	19.3007			1646	10.1112			1646	23.3924			1646	20.599
1647	18.8786			1647	10.4814			1647	22.6236			1647	19.649
1648	19.7071			1648	10.0182			1648	22.9917			1648	19.2962
1649	18.8787			1649	9.87998			1649	22.7693			1649	18.7796
1650	20.4322			1650	9.76364			1650	23.0012			1650	19.8154
1651	19.4604			1651	10.7368			1651	22.8354			1651	20.2956
1652	19.5084			1652	10.8484			1652	22.6029			1652	21.1628
1653	19.7331			1653	10.3102			1653	22.8927			1653	20.7663
1654	18.4327			1654	10.4195			1654	22.3667			1654	20.3252
1655	19.2716			1655	9.80148			1655	22.8648			1655	20.0214
1656	19.173			1656	11.1102			1656	23.3621			1656	20.7737
1657	18.2969			1657	10.433			1657	22.3231			1657	19.8277
1658	18.5574			1658	10.1489			1658	22.1138			1658	19.8234
1659	18.5924			1659	10.5043			1659	22.3553			1659	20.4629
1660	18.932			1660	11.4505			1660	22.2641			1660	19.6712
1661	18.5696			1661	10.2404			1661	22.1148			1661	21.2216
1662	19.1361			1662	10.7025			1662	22.3016			1662	19.8679
1663	18.6229			1663	10.6569			1663	22.0228			1663	20.4813
1664	19.0744			1664	10.9584			1664	22.3466			1664	20.1664
1665	17.403			1665	11.3499			1665	22.4312			1665	19.8921
1666	19.7731			1666	10.6004			1666	22.4219			1666	19.612
1667	18.9176			1667	10.7261			1667	21.6585			1667	19.8492
1668	18.5354			1668	10.3404			1668	22.4238			1668	20.0719
1669	17.9888			1669	10.6979			1669	22.264			1669	19.4896
1670	18.2439			1670	10.738			1670	22.1601			1670	20.2634
1671	19.2345			1671	10.6752			1671	22.2267			1671	18.4498
1672	19.7019			1672	10.3279			1672	22.5565			1672	19.0876
1673	19.36			1673	9.94645			1673	22.4542			1673	19.5933
1674	18.4593			1674	9.62861			1674	22.7158			1674	19.8323
1675	18.6987			1675	9.15634			1675	22.3271			1675	19.6657
1676	19.2556			1676	9.69327			1676	22.5338			1676	19.5231
1677	19.255			1677	10.3594			1677	22.7426			1677	20.3984
1678	19.4462			1678	10.0813			1678	22.322			1678	20.0067
1679	19.393			1679	10.4062			1679	22.0231			1679	20.2149
1680	18.2662			1680	10.2406			1680	22.6305			1680	20.0708
1681	19.3004			1681	10.3805			1681	22.8338			1681	20.0793
1682	20.8571			1682	9.91766			1682	24.5251			1682	20.2573
1683	19.7561			1683	10.5452			1683	24.2373			1683	20.3153
1684	19.8582			1684	10.7708			1684	24.0469			1684	20.5928
1685	19.5561			1685	10.8119			1685	25.0223			1685	20.8552
1686	17.9459			1686	11.1697			1686	23.9129			1686	20.6733
1687	19.0589			1687	10.3657			1687	23.4953			1687	20.9246
1688	18.6883			1688	9.69503			1688	23.312			1688	20.5549
1689	19.7283			1689	9.73715			1689	24.4772			1689	19.9203
1690	19.7336			1690	9.77048			1690	24.2235			1690	20.7037
1691	19.7887			1691	9.89026			1691	23.7845			1691	20.7557
1692	20.0348			1692	11.6451			1692	23.8431			1692	19.8463
1693	19.375			1693	10.1424			1693	24.2929			1693	20.3771
1694	18.5256			1694	9.89736			1694	24.044			1694	20.1448
1695	19.7843			1695	9.96987			1695	24.2152			1695	20.2234
1696	19.6164			1696	10.5826			1696	24.3574			1696	20.4184
1697	19.9533			1697	9.26786			1697	24.2698			1697	19.9177
1698	19.9342			1698	9.92824			1698	23.694			1698	20.3507
1699	20.2232			1699	10.2462			1699	24.739			1699	19.9472
1700	20.0719			1700	9.72525			1700	24.0548			1700	20.7812
1701	19.1752			1701	10.9062			1701	23.9371			1701	20.3689
1702	19.5881			1702	9.9302			1702	24.2435			1702	20.8018
1703	19.6755			1703	10.0281			1703	24.3418			1703	20.456
1704	19.7406			1704	10.688			1704	24.1938			1704	20.2033
1705	20.0218			1705	9.96138			1705	23.9406			1705	20.0502
1706	20.0802			1706	10.9106			1706	23.9546			1706	20.1274
1707	19.6339			1707	11.1768			1707	23.8782			1707	20.22
1708	19.3246			1708	10.5245			1708	24.0271			1708	20.2332
1709	19.6207			1709	9.97965			1709	24.6546			1709	20.5776
1710	18.7603			1710	10.5248			1710	24.3202			1710	20.8696
1711	18.6121			1711	10.1829			1711	23.8155			1711	20.517
1712	19.1644			1712	9.11348			1712	23.2535			1712	19.9195
1713	19.5612			1713	9.60349			1713	24.2744			1713	19.685
1714	19.1817			1714	10.6128			1714	24.0902			1714	20.4696
1715	18.4113			1715	10.8959			1715	23.644			1715	20.383
1716	18.2635			1716	10.2447			1716	23.968			1716	20.075
1717	17.7081			1717	10.9125			1717	23.436			1717	20.2011
1718	18.5263			1718	10.1456			1718	23.7441			1718	20.0155
1719	18.023			1719	10.4517			1719	23.867			1719	20.2111
1720	18.37			1720	10.2481			1720	24.0709			1720	20.3051
1721	17.84			1721	10.5595			1721	24.1063			1721	20.2726
1722	19.1113			1722	10.5541			1722	24.6273			1722	20.2271
1723	19.0965			1723	10.3462			1723	24.4637			1723	20.3782
1724	19.3525			1724	11.2404			1724	24.4788			1724	20.1097
1725	19.5016			1725	10.3393			1725	24.7036			1725	20.0018
1726	18.7959			1726	11.2053			1726	24.3026			1726	20.3828
1727	18.8677			1727	10.9173			1727	24.0198			1727	19.668
1728	17.4373			1728	9.41715			1728	23.8679			1728	19.52
1729	17.1773			1729	9.51795			1729	22.6089			1729	19.4713
1730	17.7789			1730	10.6236			1730	22.6903			1730	20.098
1731	18.7116			1731	10.3778			1731	22.7993			1731	19.8367
1732	19.4888			1732	10.7625			1732	23.5762			1732	19.7826
1733	18.7487			1733	10.4017			1733	22.5191			1733	19.8186
1734	18.5805			1734	10.1961			1734	23.3379			1734	20.1418
1735	17.8496			1735	10.7863			1735	23.6433			1735	19.9773
1736	18.4264			1736	10.4733			1736	22.6067			1736	19.5664
1737	16.5872			1737	9.72125			1737	23.1467			1737	19.2984
1738	19.8649			1738	10.4796			1738	23.4816			1738	19.2887
1739	17.668			1739	9.59426			1739	22.9785			1739	19.5441
1740	19.369			1740	9.89921			1740	23.8746			1740	19.1624
1741	19.2258			1741	10.3094			1741	22.4492			1741	19.2949
1742	18.1698			1742	10.4244			1742	22.908			1742	19.8655
1743	18.4135			1743	10.3133			1743	23.4983			1743	19.5352
1744	18.8217			1744	9.93603			1744	23.543			1744	19.5415
1745	19.2833			1745	10.1869			1745	23.6256			1745	19.56
1746	18.4425			1746	10.1151			1746	24.1645			1746	19.6469
1747	19.2687			1747	10.0393			1747	24.2535			1747	19.6545
1748	18.4945			1748	10.081			1748	22.8823			1748	19.4521
1749	18.6396			1749	10.4622			1749	23.0334			1749	19.5282
1750	19.2928			1750	10.2473			1750	22.9655			1750	19.3146
1751	19.8879			1751	9.80464			1751	23.3717			1751	20.0821
1752	19.4546			1752	9.9894			1752	23.0473			1752	19.6989
1753	18.8981			1753	10.1889			1753	22.6482			1753	19.5569
1754	19.2099			1754	10.6389			1754	22.5359			1754	19.1068
1755	18.4244			1755	10.5335			1755	22.7139			1755	19.7511
1756	18.3441			1756	9.96576			1756	22.8667			1756	20.3651
1757	18.9948			1757	9.7736			1757	22.8375			1757	19.3618
1758	19.0502			1758	9.8668			1758	22.874			1758	18.8072
1759	18.1256			1759	9.36548			1759	22.6116			1759	19.1458
1760	18.386			1760	10.227			1760	22.7157			1760	19.4455
1761	19.0661			1761	9.80865			1761	23.1837			1761	19.7875
1762	19.4939			1762	10.5258			1762	23.149			1762	20.1347
1763	19.3327			1763	10.8679			1763	24.5815			1763	19.6299
1764	19.1291			1764	9.88106			1764	23.2448			1764	19.4392
1765	19.8591			1765	9.54539			1765	23.3721			1765	19.6862
1766	20.4414			1766	10.2946			1766	23.0644			1766	19.9874
1767	20.206			1767	10.0575			1767	23.1912			1767	19.81
1768	18.8294			1768	10.0914			1768	23.8897			1768	19.3358
1769	18.4535			1769	10.7402			1769	23.0899			1769	19.4762
1770	19.6489			1770	10.1347			1770	23.8625			1770	19.0898
1771	19.79			1771	9.8518			1771	23.1621			1771	19.3932
1772	19.7698			1772	9.75771			1772	24.6221			1772	19.5522
1773	20.1887			1773	9.73784			1773	24.1314			1773	19.6642
1774	19.4703			1774	10.347			1774	25.3065			1774	19.2756
1775	19.6895			1775	9.68938			1775	24.8909			1775	19.5794
1776	20.386			1776	10.5465			1776	24.2956			1776	19.435
1777	20.5923			1777	9.56141			1777	24.7477			1777	19.1934
1778	20.2546			1778	9.95396			1778	24.5034			1778	19.4502
1779	19.185			1779	10.4899			1779	24.354			1779	19.4406
1780	19.3861			1780	10.0873			1780	24.2392			1780	19.6549
1781	18.9655			1781	10.7416			1781	23.676			1781	19.4362
1782	19.5542			1782	10.0696			1782	23.8367			1782	19.9403
1783	19.0696			1783	10.4005			1783	24.3958			1783	19.8827
1784	19.6468			1784	10.2592			1784	24.5628			1784	19.7778
1785	20.1149			1785	10.6267			1785	24.4537			1785	19.6514
1786	20.1471			1786	11.2181			1786	24.5397			1786	20.1743
1787	20.4454			1787	10.3062			1787	24.154			1787	19.7003
1788	20.1795			1788	10.2754			1788	24.8727			1788	19.9862
1789	19.1156			1789	9.65188			1789	24.1902			1789	19.4106
1790	19.6309			1790	10.3143			1790	23.9213			1790	19.7883
1791	19.2138			1791	9.89485			1791	24.5141			1791	19.6164
1792	19.251			1792	9.72433			1792	24.6263			1792	19.3554
1793	18.7537			1793	9.95028			1793	24.6531			1793	19.2908
1794	19.8328			1794	10.0074			1794	25.9814			1794	19.8284
1795	19.577			1795	10.4873			1795	24.8478			1795	19.622
1796	19.2653			1796	9.38128			1796	24.9145			1796	18.945
1797	19.4701			1797	10.1769			1797	23.7551			1797	19.8104
1798	20.3339			1798	11.1289			1798	24.9351			1798	19.4156
1799	20.1802			1799	10.1932			1799	25.3903			1799	19.1782
1800	18.9192			1800	10.9299			1800	25.3321			1800	20.0283
1801	19.9046			1801	10.2278			1801	24.2859			1801	19.5708
1802	19.794			1802	10.3898			1802	24.6837			1802	19.652
1803	20.5815			1803	10.2833			1803	25.3452			1803	19.6731
1804	20.4696			1804	10.837			1804	25.0403			1804	19.5786
1805	19.0428			1805	10.9719			1805	24.6159			1805	19.4751
1806	19.6926			1806	10.5079			1806	25.386			1806	19.3689
1807	20.4485			1807	10.5778			1807	24.5091			1807	19.2402
1808	19.4609			1808	11.041			1808	25.0949			1808	19.5142
1809	19.8506			1809	10.2068			1809	24.8125			1809	20.0071
1810	19.5135			1810	10.1167			1810	24.9139			1810	19.5855
1811	20.6572			1811	10.8592			1811	25.2385			1811	19.5038
1812	19.8496			1812	10.9774			1812	24.0192			1812	19.8215
1813	20.4287			1813	10.8828			1813	24.8831			1813	19.4916
1814	20.2295			1814	10.4185			1814	24.8551			1814	19.349
1815	20.2261			1815	10.03			1815	24.8133			1815	19.3633
1816	20.2837			1816	9.85856			1816	25.6395			1816	19.3753
1817	17.9362			1817	9.96694			1817	25.2241			1817	19.2748
1818	19.7223			1818	10.7263			1818	25.2505			1818	19.6991
1819	19.0344			1819	10.2753			1819	25.0028			1819	19.386
1820	19.3956			1820	10.0146			1820	25.4403			1820	19.5026
1821	19.0842			1821	10.5483			1821	24.6888			1821	19.0787
1822	18.26			1822	10.1915			1822	24.7624			1822	19.9818
1823	18.5886			1823	10.3076			1823	25.2169			1823	20.0193
1824	19.05			1824	10.3768			1824	24.4913			1824	19.782
1825	18.0707			1825	10.8234			1825	25.4225			1825	20.3206
1826	21.3471			1826	10.2661			1826	27.345			1826	19.9537
1827	21.2621			1827	10.1289			1827	27.6587			1827	19.4793
1828	23.5162			1828	10.1677			1828	27.0677			1828	19.13
1829	23.1289			1829	10.7595			1829	25.9941			1829	19.8972
1830	21.6959			1830	10.6113			1830	26.0866			1830	19.3095
1831	20.7926			1831	10.985			1831	26.4615			1831	20.4032
1832	21.6894			1832	10.5777			1832	26.6237			1832	20.2714
1833	21.1099			1833	10.1736			1833	25.8678			1833	19.3979
1834	21.0675			1834	11.1639			1834	26.8261			1834	19.7664
1835	21.9901			1835	10.5998			1835	27.6588			1835	19.1323
1836	21.1753			1836	10.2131			1836	26.9208			1836	19.9069
1837	21.4649			1837	10.0507			1837	26.1851			1837	19.8583
1838	22.6177			1838	10.776			1838	26.4935			1838	20.4264
1839	22.602			1839	10.1648			1839	26.4755			1839	20.0935
1840	21.2264			1840	10.3831			1840	27.5751			1840	19.7612
1841	21.0979			1841	11.3287			1841	26.9523			1841	20.3807
1842	20.821			1842	10.1728			1842	27.1808			1842	19.7746
1843	20.9675			1843	10.8715			1843	25.3087			1843	19.7217
1844	20.2463			1844	10.5024			1844	25.014			1844	19.2616
1845	19.7942			1845	10.1803			1845	24.9185			1845	19.5655
1846	21.2846			1846	9.78927			1846	25.3985			1846	19.2273
1847	20.4049			1847	9.95473			1847	25.7986			1847	19.6257
1848	19.5427			1848	11.0372			1848	25.3133			1848	19.0976
1849	19.719			1849	9.64905			1849	25.381			1849	19.4347
1850	20.9761			1850	10.362			1850	26.244			1850	19.8704
1851	22.8951			1851	10.9309			1851	27.6513			1851	19.0673
1852	21.2453			1852	10.7493			1852	25.9564			1852	19.5574
1853	21.421			1853	10.7769			1853	26.5903			1853	19.4262
1854	22.4458			1854	10.2507			1854	26.3416			1854	19.1732
1855	21.8114			1855	10.3468			1855	26.8353			1855	19.7548
1856	22.1595			1856	9.78143			1856	25.5641			1856	20.218
1857	22.4678			1857	11.9852			1857	26.2236			1857	19.6873
1858	22.6332			1858	10.8501			1858	25.1058			1858	19.7147
1859	23.5531			1859	11.0208			1859	25.2235			1859	19.5781
1860	20.8515			1860	11.5852			1860	25.0292			1860	19.9163
1861	21.2245			1861	11.1673			1861	26.5949			1861	19.4816
1862	24.3793			1862	10.5432			1862	28.0977			1862	19.6711
1863	21.5302			1863	9.33193			1863	25.6749			1863	19.734
1864	21.4013			1864	10.0154			1864	26.3829			1864	19.4787
1865	21.1488			1865	10.3796			1865	26.2172			1865	20.5491
1866	21.3992			1866	10.7242			1866	26.3693			1866	20.0401
1867	21.8518			1867	10.2203			1867	27.418			1867	20.1438
1868	22.0198			1868	10.6385			1868	28.4988			1868	20.0903
1869	24.1153			1869	10.4292			1869	28.8418			1869	20.2531
1870	23.0138			1870	9.88805			1870	27.0559			1870	20.2342
1871	23.4407			1871	10.7074			1871	26.6475			1871	19.7339
1872	22.7918			1872	9.986			1872	26.9556			1872	20.364
1873	21.4323			1873	10.7013			1873	25.4816			1873	20.0724
1874	20.693			1874	10.4736			1874	26.084			1874	20.1253
1875	21.5399			1875	10.3998			1875	26.8155			1875	19.5247
1876	23.4892			1876	10.1542			1876	26.8739			1876	20.0372
1877	22.2443			1877	10.4802			1877	25.516			1877	19.2732
1878	23.4392			1878	9.38838			1878	26.6591			1878	20.0932
1879	21.4897			1879	10.2108			1879	27.0441			1879	19.4831
1880	21.7118			1880	10.4768			1880	25.19			1880	20.1502
1881	20.3285			1881	10.6761			1881	26.344			1881	20.2408
1882	22.8332			1882	9.85529			1882	25.3614			1882	19.9237
1883	20.178			1883	8.14364			1883	25.2185			1883	18.8678
1884	20.9602			1884	10.0101			1884	25.9897			1884	19.6178
1885	20.8086			1885	10.3016			1885	26.2352			1885	19.5822
1886	20.1642			1886	9.28869			1886	26.0018			1886	19.2899
1887	21.5225			1887	9.31786			1887	26.0566			1887	19.4057
1888	20.7537			1888	9.8133			1888	26.5595			1888	19.2256
1889	21.4296			1889	9.32889			1889	25.4361			1889	19.8811
1890	21.0707			1890	9.27872			1890	25.6352			1890	19.365
1891	21.3447			1891	10.0593			1891	27.1841			1891	19.1721
1892	20.728			1892	9.55337			1892	24.7332			1892	19.7942
1893	20.6089			1893	8.76136			1893	25.0901			1893	19.3136
1894	21.0948			1894	9.11834			1894	25.5339			1894	20.1807
1895	22.7029			1895	9.8474			1895	27.2073			1895	20.2589
1896	22.035			1896	8.48358			1896	25.989			1896	18.987
1897	22.4137			1897	8.66237			1897	26.0675			1897	18.9156
1898	22.0551			1898	7.58328			1898	25.4504			1898	19.4285
1899	22.5715			1899	8.53737			1899	25.7723			1899	18.9131
1900	22.5757			1900	8.24711			1900	26.9249			1900	18.7953
1901	25.4453			1901	7.68255			1901	27.609			1901	18.3304
1902	23.0417			1902	8.22524			1902	26.176			1902	18.7451
1903	23.7773			1903	8.66936			1903	27.7202			1903	19.0994
1904	24.6127			1904	8.45419			1904	26.6266			1904	18.8497
1905	22.5453			1905	8.37177			1905	26.5762			1905	19.4165
1906	21.733			1906	8.3691			1906	26.5426			1906	19.467
1907	21.4824			1907	8.86808			1907	27.0953			1907	19.4152
1908	23.0067			1908	8.93012			1908	27.3434			1908	18.9473
1909	21.5735			1909	8.71925			1909	27.4166			1909	18.6927
1910	22.2587			1910	8.28593			1910	27.4673			1910	18.8007
1911	21.947			1911	8.35074			1911	26.1761			1911	19.1369
1912	23.3581			1912	8.17894			1912	25.7153			1912	18.5195
1913	22.0577			1913	8.37503			1913	26.2112			1913	18.5107
1914	20.3192			1914	8.43557			1914	24.9783			1914	19.0362
1915	20.5941			1915	8.65198			1915	25.0679			1915	19.0265
1916	18.8854			1916	8.49391			1916	24.3568			1916	19.0647
1917	18.5017			1917	9.1271			1917	24.4316			1917	19.315
1918	20.1057			1918	8.45666			1918	24.7755			1918	19.3573
1919	20.451			1919	8.70038			1919	24.7252			1919	19.1929
1920	21.6848			1920	9.13991			1920	25.5366			1920	18.5547
1921	21.9356			1921	8.40785			1921	25.4541			1921	19.0663
1922	20.2273			1922	8.74953			1922	25.6589			1922	19.0221
1923	21.1673			1923	8.93964			1923	25.6693			1923	19.2567
1924	21.6081			1924	9.88461			1924	26.2828			1924	19.3639
1925	22.2209			1925	10.8276			1925	26.2301			1925	19.5804
1926	22.1042			1926	10.4952			1926	26.3893			1926	19.3023
1927	21.9192			1927	10.4549			1927	26.0427			1927	19.9156
1928	22.5772			1928	11.2311			1928	28.1025			1928	19.9901
1929	20.2608			1929	10.3669			1929	26.8939			1929	19.821
1930	20.7407			1930	9.72553			1930	25.4228			1930	19.2767
1931	19.5221			1931	9.95122			1931	24.7495			1931	19.803
1932	20.1508			1932	10.0193			1932	25.8093			1932	19.577
1933	19.3605			1933	10.2491			1933	25.8741			1933	19.977
1934	20.0752			1934	10.5957			1934	24.8023			1934	19.9597
1935	19.0924			1935	10.0085			1935	24.7252			1935	19.5577
1936	19.735			1936	10.1971			1936	25.7877			1936	20.1938
1937	19.5658			1937	10.8873			1937	24.9442			1937	19.6893
1938	19.4211			1938	9.33368			1938	25.2272			1938	19.83
1939	17.3234			1939	10.2298			1939	26.6523			1939	19.4619
1940	18.652			1940	10.292			1940	26.1159			1940	20.0325
1941	17.3788			1941	10.2769			1941	25.9178			1941	20.0647
1942	21.2771			1942	9.04447			1942	26.5425			1942	19.2151
1943	18.651			1943	9.62313			1943	27.0182			1943	19.2148
1944	18.3171			1944	9.72252			1944	26.6623			1944	18.6915
1945	19.6119			1945	10.1331			1945	26.281			1945	19.5394
1946	18.9646			1946	10.6081			1946	26.2707			1946	19.4172
1947	20.9464			1947	8.73943			1947	26.6953			1947	19.2662
1948	22.3901			1948	9.74882			1948	27.3347			1948	19.907
1949	22.2099			1949	10.9073			1949	26.9637			1949	19.2517
1950	20.7893			1950	10.4534			1950	26.3836			1950	19.5514
1951	22.6135			1951	9.695			1951	25.9642			1951	19.8418
1952	21.0413			1952	9.83406			1952	26.2602			1952	19.3577
1953	20.4358			1953	11.2476			1953	25.535			1953	19.3051
1954	22.183			1954	10.6745			1954	26.4338			1954	19.7584
1955	22.1442			1955	10.0381			1955	25.9331			1955	19.4062
1956	21.1068			1956	9.79206			1956	25.6173			1956	19.9171
1957	20.987			1957	10.0416			1957	26.3263			1957	19.5862
1958	20.4683			1958	9.80204			1958	25.2771			1958	20.1388
1959	21.1085			1959	10.2898			1959	25.6172			1959	20.4244
1960	22.9474			1960	10.0883			1960	26.2504			1960	20.0933
1961	21.4916			1961	10.0735			1961	25.2849			1961	19.725
1962	22.8345			1962	10.1511			1962	25.4164			1962	19.2257
1963	22.2009			1963	9.49888			1963	24.5518			1963	18.7772
1964	23.6242			1964	9.71841			1964	25.5074			1964	19.9018
1965	23.5102			1965	9.84748			1965	26.2			1965	19.4099
1966	23.8433			1966	11.1302			1966	26.1363			1966	19.3112
1967	21.1308			1967	10.024			1967	25.017			1967	19.749
1968	22.1893			1968	9.29553			1968	25.7308			1968	19.012
1969	21.4464			1969	11.1262			1969	25.4895			1969	18.6063
1970	21.5963			1970	11.4817			1970	24.6574			1970	18.9895
1971	21.9419			1971	10.5436			1971	26.7554			1971	19.8058
1972	22.5184			1972	9.96572			1972	27.0186			1972	20.3747
1973	21.9521			1973	8.88011			1973	26.7718			1973	19.304
1974	21.6159			1974	9.76536			1974	26.7366			1974	19.784
1975	20.7701			1975	9.7352			1975	26.1718			1975	19.6691
1976	20.1054			1976	9.59695			1976	27.3519			1976	19.6676
1977	20.3392			1977	10.6017			1977	25.9099			1977	19.3982
1978	21.2941			1978	9.52313			1978	26.0717			1978	19.2421
1979	20.3139			1979	10.2404			1979	25.7158			1979	19.1826
1980	20.3369			1980	9.55181			1980	25.5712			1980	19.7054
1981	19.9314			1981	9.44615			1981	25.8054			1981	19.1479
1982	23.074			1982	9.66055			1982	26.5369			1982	19.8996
1983	21.9908			1983	10.3248			1983	27.273			1983	19.5508
1984	22.7272			1984	10.1592			1984	28.1266			1984	19.2051
1985	21.9641			1985	9.76595			1985	26.8075			1985	19.0772
1986	21.0787			1986	9.59963			1986	26.6526			1986	19.291
1987	22.027			1987	8.22531			1987	26.9128			1987	18.2326
1988	22.1296			1988	8.33571			1988	26.5071			1988	19.2635
1989	23.4149			1989	9.79784			1989	28.0287			1989	19.2497
1990	23.5722			1990	9.36837			1990	26.5184			1990	18.3788
1991	19.1173			1991	9.41887			1991	26.7259			1991	18.8486
1992	20.9285			1992	9.89735			1992	27.3371			1992	19.3127
1993	19.9475			1993	8.74536			1993	25.5391			1993	19.797
1994	21.2178			1994	9.19599			1994	25.0146			1994	19.3182
1995	20.3865			1995	9.23397			1995	25.379			1995	19.263
1996	20.3262			1996	8.43608			1996	26.3936			1996	19.3793
[truncated: 1,004 more rows]

## Sheet: Figure 4
		Figure 4
acidic pH				physiological pH
ξ (Å)	ω(ξ)			ξ (Å)	ω(ξ)
-5.4	28.03			-2.8	149.1
-5.35	28.06			-2.7	133.4
-5.3	28.07			-2.6	115.9
-5.25	28.07			-2.5	99.6
-5.2	28.07			-2.4	86.82
-5.15	28.07			-2.3	77.56
-5.1	28.07			-2.2	70.46
-5.05	28.07			-2.1	64.04
-5	28.07			-2	57.69
-4.95	28.07			-1.9	51.68
-4.9	28.07			-1.8	46.47
-4.85	28.07			-1.7	42.15
-4.8	28.07			-1.6	38.49
-4.75	28.07			-1.5	35.21
-4.7	28.08			-1.4	32.28
-4.65	28.07			-1.3	29.76
-4.6	28.07			-1.2	27.65
-4.55	28.06			-1.1	25.82
-4.5	28.07			-1	24.11
-4.45	28.08			-0.9	22.47
-4.4	28.08			-0.8	20.93
-4.35	28.06			-0.7	19.57
-4.3	28.06			-0.6	18.4
-4.25	28.07			-0.5	17.37
-4.2	28.1			-0.4	16.42
-4.15	28.09			-0.3	15.48
-4.1	28.04			-0.2	14.49
-4.05	28.02			-0.1	13.38
-4	28.1			0	12.18
-3.95	28.22			0.1	10.93
-3.9	28.14			0.2	9.75
-3.85	27.49			0.3	8.7
-3.8	25.98			0.4	7.826
-3.75	23.58			0.5	7.14
-3.7	20.55			0.6	6.634
-3.65	17.34			0.7	6.261
-3.6	14.32			0.8	5.912
-3.55	11.68			0.9	5.432
-3.5	9.448			1	4.703
-3.45	7.607			1.1	3.737
-3.4	6.135			1.2	2.696
-3.35	5.019			1.3	1.795
-3.3	4.226			1.4	1.159
-3.25	3.683			1.5	0.751
-3.2	3.31			1.6	0.4371
-3.15	3.047			1.7	0.1549
-3.1	2.869			1.8	-0.0017
-3.05	2.768			1.9	0.1371
-3	2.74			2	0.635
-2.95	2.771			2.1	1.376
-2.9	2.829			2.2	2.216
-2.85	2.863			2.3	3.24
-2.8	2.809			2.4	4.827
-2.75	2.614			2.5	7.356
-2.7	2.269			2.6	10.75
-2.65	1.821			2.7	14.27
-2.6	1.348			2.8	16.8
-2.55	0.9215
-2.5	0.5787
-2.45	0.3258
-2.4	0.1545
-2.35	0.05462
-2.3	0.01373
-2.25	0.01275
-2.2	0.02963
-2.15	0.04927
-2.1	0.06887
-2.05	0.09336
-2	0.1274
-1.95	0.173
-1.9	0.2335
-1.85	0.3161
-1.8	0.4266
-1.75	0.5613
-1.7	0.704
-1.65	0.8324
-1.6	0.9295
-1.55	0.9905
-1.5	1.023
-1.45	1.041
-1.4	1.059
-1.35	1.09
-1.3	1.137
-1.25	1.203
-1.2	1.284
-1.15	1.378
-1.1	1.48
-1.05	1.592
-1	1.712
-0.95	1.841
-0.9	1.984
-0.85	2.143
-0.8	2.319
-0.75	2.506
-0.7	2.695
-0.65	2.878
-0.6	3.052
-0.55	3.219
-0.5	3.379
-0.45	3.531
-0.4	3.676
-0.35	3.822
-0.3	3.979
-0.25	4.149
-0.2	4.319
-0.15	4.456
-0.1	4.529
-0.05	4.524
0	4.454
0.05	4.352
0.1	4.25
0.15	4.168
0.2	4.112
0.25	4.081
0.3	4.078
0.35	4.105
0.4	4.163
0.45	4.246
0.5	4.347
0.55	4.462
0.6	4.586
0.65	4.72
0.7	4.86
0.75	5
0.8	5.133
0.85	5.254
0.9	5.363
0.95	5.46
1	5.55
1.05	5.636
1.1	5.724
1.15	5.815
1.2	5.913
1.25	6.017
1.3	6.128
1.35	6.245
1.4	6.365
1.45	6.483
1.5	6.6
1.55	6.719
1.6	6.848
1.65	6.995
1.7	7.161
1.75	7.349
1.8	7.555
1.85	7.776
1.9	8.01
1.95	8.256
2	8.521
2.05	8.819
2.1	9.164
2.15	9.564
2.2	10.02
2.25	10.54
2.3	11.12
2.35	11.77
2.4	12.47
2.45	13.23
2.5	14.02
2.55	14.86
2.6	15.73
2.65	16.62
2.7	17.47
2.75	18.23
2.8	18.85
2.85	19.33
2.9	19.69
2.95	19.96
3	20.2
3.05	20.47
3.1	20.8
3.15	21.19
3.2	21.66
3.25	22.22
3.3	22.93
3.35	23.85
3.4	25.03
3.45	26.46
3.5	28.16
3.55	30.24
3.6	32.87
3.65	36.13
3.7	39.81
3.75	43.43
3.8	46.36
3.85	48.21
3.9	48.99
3.95	49.07
4	48.92
4.05	48.83
4.1	48.86
4.15	48.92
4.2	48.93
4.25	48.9
4.3	48.88
4.35	48.89
4.4	48.91
4.45	48.91
4.5	48.9
4.55	48.89
4.6	48.89
4.65	48.9
4.7	48.9
4.75	48.9
4.8	48.89
4.85	48.9
4.9	48.9
4.95	48.9
5	48.9
5.05	48.89
5.1	48.9
5.15	48.9
5.2	48.9
5.25	48.89
5.3	48.89
5.35	48.91
5.4	48.95

## Sheet: FigS1
FigureS1
Pixel Height for lipid	Pixel Height for OmpG
3.824	4.695
3.816	4.655
3.792	4.663
3.761	4.727
3.761	4.791
3.737	4.911
3.729	4.919
3.673	4.871
3.673	4.887
3.657	4.959
3.673	4.895
3.681	4.799
3.681	4.711
3.689	4.687
3.705	4.719
3.737	4.759
3.729	4.807
3.737	4.855
3.705	4.831
3.681	4.775
3.689	4.719
3.673	4.743
3.665	4.751
3.665	4.743
3.625	4.671
3.625	4.671
3.625	4.735
3.609	4.791
3.617	4.839
3.625	4.807
3.625	4.743
3.633	4.663
3.633	4.639
3.657	4.655
3.665	4.679
3.673	4.783
3.681	4.839
3.681	4.871
3.649	4.863
3.633	4.887
3.617	4.847
3.633	4.791
3.609	4.687
3.617	4.599
3.633	4.583
3.665	4.615
3.689	4.711
3.713	4.743
3.689	4.743
3.681	4.767
3.705	4.799
3.697	4.855
3.729	4.895
3.721	4.887
3.689	4.791
3.681	4.759
3.689	4.783
3.665	4.767
3.681	4.671
3.657	4.615
3.641	4.711
3.657	4.807
3.641	4.871
3.649	4.847
3.625	4.775
3.633	4.719
3.641	4.663
3.657	4.663
3.649	4.695
3.649	4.759
3.641	4.807
3.617	4.799
3.617	4.759
3.625	4.775
3.617	4.815
3.609	4.783
3.625	4.695
3.609	4.607
3.609	4.559
3.601	4.583
3.601	4.647
3.609	4.711
3.585	4.767
3.593	4.895
3.601	4.943
3.577	4.919
3.561	4.815
3.585	4.727
3.577	4.655
3.569	4.639
3.593	4.599
3.649	4.607
3.665	4.743
3.705	4.823
3.649	4.807
3.641	4.815
3.609	4.863
3.633	4.863
3.673	4.807
3.673	4.815
3.673	4.767
3.657	4.727
3.681	4.711
3.697	4.775
3.713	4.815
3.721	4.783
3.737	4.751
3.721	4.823
3.713	4.903
3.713	4.871
3.673	4.775
3.649	4.647
3.633	4.575
3.649	4.615
3.633	4.687
3.641	4.759
3.641	4.823
3.657	4.855
3.657	4.823
3.649	4.759
3.657	4.719
3.609	4.759
3.617	4.775
3.625	4.719
3.625	4.647
3.609	4.623
3.601	4.671
3.569	4.775
3.553	4.735
3.561	4.799
3.569	4.823
3.569	4.855
3.553	4.831
3.569	4.711
3.601	4.599
3.617	4.631
3.617	4.711
3.657	4.719
3.649	4.735
3.657	4.791
3.609	4.895
3.673	4.791
3.665	4.807
3.641	4.799
3.657	4.767
3.681	4.719
3.665	4.671
3.665	4.695
3.649	4.711
3.705	4.751
3.745	4.855
3.776	4.927
3.792	4.903
3.792	4.847
3.776	4.855
3.768	4.847
3.768	4.807
3.784	4.743
3.761	4.671
3.784	4.679
3.737	4.743
3.721	4.847
3.689	4.863
3.697	4.815
3.713	4.775
3.681	4.711
3.697	4.623
3.665	4.631
3.657	4.743
3.649	4.807
3.673	4.807
3.657	4.735
3.649	4.703
3.609	4.759
3.593	4.783
[truncated: 2,128 more rows]

## Sheet: FigS2
			Figure S2
[truncated: 1,048,575+ more rows]

[truncated: 5 more sheets: FigS3, FigS4, FigureS6, FigureS7, FigureS9]
